# Supplementary material for: catena-Poly[bis­(4-amino­pyridinium) [[tetra­aqua­nickel(II)]-μ-benzene-1,2,4,5-tetra­carboxyl­ato] dihydrate]
Source: Acta Crystallogr Sect E Struct Rep Online. 2009 Sep 12;65(Pt 10):m1203–4. doi: 10.1107/S1600536809034746 (PMC2970276; doi:10.1107/S1600536809034746)
Supplement: Supplementary file 1 [file e-65-m1203-sup1.cif]

##############################################################################
###                                                                        ###
###        Electronic paper (Acta Crystallographica Section E)             ###
###                                                                        ###
##############################################################################
#                                                                            #
# This CIF contains the data in a paper accepted for publication in Acta     #
# Crystallographica Section E. It conforms to the requirements of Notes      #
# for Authors for Section E, and has been peer reviewed under the auspices   #
# of the IUCr Commission on Journals.                                        #
#                                                                            #
# Full details of the Crystallographic Information File format               #
# are given in the paper "The Crystallographic Information File (CIF):       #
# a New Standard Archive File for Crystallography" by S. R. Hall, F. H.      #
# Allen and I. D. Brown [Acta Cryst. (1991), A47, 655-685].                  #
#                                                                            #
# The current version of the core CIF dictionary is obtainable from          #
# ftp://ftp.iucr.org/pub/cif_core.dic. The current version number is 2.4.    #
#                                                                            #
# Software is freely available for graphical display of the structure(s) in  #
# this CIF.  For information consult the CIF home page http://www.iucr.org/  #
# cif/home.html                                                              #
#                                                                            #
# This file may be used for bona fide research purposes within the           #
# scientific community so long as proper attribution is given to the journal # 
# article from which it was obtained.                                        #
#                                                                            #
##############################################################################
                                             
data_global
_audit_creation_method     'WinGX routine CIF_UPDATE'
_audit_conform_dict_name     cif_core.dic
_audit_conform_dict_version     2.4
_journal_data_validation_number     ?
_journal_date_recd_electronic     2009-07-15
_journal_date_accepted     2009-08-29
_journal_name_full     'Acta Crystallographica, Section E'
_journal_year     2009
_journal_volume     65
_journal_issue     10
_journal_page_first     m1203
_journal_page_last     m1204
_journal_paper_category     QM
_journal_coeditor_code     PV2183
_publ_contact_author_name     'Rotondo, Archimede'
_publ_contact_author_address
;
Dipartimento di Chimica Inorganica, Chimica Analitica e Chimica Fisica
Universit\'a di Messina, Salita Sperone, 31- 98166-
Messina, Italy
;
_publ_contact_author_email     'arotondo@unime.it'
_publ_contact_author_fax     '++39-090-393756'
_publ_contact_author_phone     '++39-090-6765741'
_publ_section_title
;
<i>catena</i>-Poly[bis(4-aminopyridinium)
[[tetraaquanickel(II)]-\m-benzene-1,2,4,5-tetracarboxylato] dihydrate]
;
loop_
    _publ_author_name
    _publ_author_footnote
    _publ_author_address
    'Rotondo, Archimede' .
;
Dipartimento di Chimica Inorganica
Chimica Analitica e Chimica Fisica
Universit\'a di Messina, Salita Sperone
31-98166 Messina
Italy
;
    'Bruno, Giuseppe' .
;
Dipartimento di Chimica Inorganica
Chimica Analitica e Chimica Fisica
Universit\'a di Messina, Salita Sperone
31-98166 Messina
Italy
;
    'Messina, Fabio' .
;
Dipartimento di Chimica Inorganica
Chimica Analitica e Chimica Fisica
Universit\'a di Messina, Salita Sperone
31-98166 Messina
Italy
;
    'Nicol\'o, Francesco' .
;
Dipartimento di Chimica Inorganica
Chimica Analitica e Chimica Fisica
Universit\'a di Messina, Salita Sperone
31-98166 Messina
Italy
;
data_I
_audit_creation_method     'WinGX routine CIF_UPDATE'
_chemical_name_systematic
;
<i>catena</i>-Poly[bis(4-aminopyridinium)
[[tetraaquanickel(II)]-\m-benzene-1,2,4,5-tetracarboxylato] dihydrate]
;
_chemical_name_common     Ni(btec)(H2O)2
_chemical_formula_moiety     '2(C5 H7 N2 +), C10 H10 Ni O12 2-, 2(H2 O)'
_chemical_formula_sum     'C20 H28 N4 Ni O14'
_chemical_formula_iupac     '(C5 H7 N2)2 [Ni (C10 H2 O8) (H2 O)4], 2H2 O'
_chemical_formula_weight     607.17
_symmetry_cell_setting     'Triclinic'
_symmetry_space_group_name_H-M     'P -1'
_symmetry_space_group_name_Hall     '-P 1'
loop_
    _symmetry_equiv_pos_as_xyz
    'x, y, z'
    '-x, -y, -z'
_cell_length_a     7.21150(10)
_cell_length_b     9.34700(10)
_cell_length_c     10.6322(2)
_cell_angle_alpha     112.7200(10)
_cell_angle_beta     108.8300(10)
_cell_angle_gamma     95.5820(10)
_cell_volume     605.128(16)
_cell_formula_units_Z     1
_cell_measurement_reflns_used     9901
_cell_measurement_theta_min     2.44
_cell_measurement_theta_max     31.74
_cell_measurement_temperature     296(2)
_exptl_crystal_description     'block'
_exptl_crystal_colour     green
_exptl_crystal_size_max     0.5
_exptl_crystal_size_mid     0.34
_exptl_crystal_size_min     0.27
_exptl_crystal_density_diffrn     1.666
_exptl_crystal_density_method     none
_exptl_crystal_F_000     316
_exptl_absorpt_coefficient_mu     0.884
_exptl_absorpt_correction_type     'multi-scan'
_exptl_absorpt_process_details     '(SADABS; Bruker, 2007)'
_exptl_absorpt_correction_T_min     0.729
_exptl_absorpt_correction_T_max     0.785
_exptl_special_details
;
;
_diffrn_ambient_temperature     296(2)
_diffrn_radiation_type     MoK\a
_diffrn_radiation_wavelength     0.71073
_diffrn_radiation_monochromator     graphite
_diffrn_measurement_device_type     'Bruker APEXII CCD'
_diffrn_measurement_method     '\f and \w'
_diffrn_detector_area_resol_mean     9
_diffrn_reflns_number     14068
_diffrn_reflns_av_R_equivalents     0.0233
_diffrn_reflns_theta_min     3.03
_diffrn_reflns_theta_max     25.35
_diffrn_reflns_theta_full     25.35
_diffrn_measured_fraction_theta_max     0.998
_diffrn_measured_fraction_theta_full     0.998
_diffrn_reflns_limit_h_min     -8
_diffrn_reflns_limit_h_max     8
_diffrn_reflns_limit_k_min     -11
_diffrn_reflns_limit_k_max     11
_diffrn_reflns_limit_l_min     -12
_diffrn_reflns_limit_l_max     12
_diffrn_standards_number     0
_diffrn_standards_interval_count     0
_diffrn_standards_interval_time     0
_diffrn_standards_decay_%     0
_refine_special_details
;
Refinement of <i>F</i>^2^ against ALL reflections. The weighted <i>R</i>-factor
<i>wR</i> and goodness of fit <i>S</i> are based on <i>F</i>^2^, conventional
<i>R</i>-factors <i>R</i> are based on <i>F</i>, with <i>F</i> set to zero for
negative <i>F</i>^2^. The threshold expression of <i>F</i>^2^ >
\s(<i>F</i>^2^) is used only for calculating <i>R</i>-factors(gt) <i>etc</i>.
and is not relevant to the choice of reflections for refinement.
<i>R</i>-factors based on <i>F</i>^2^ are statistically about twice as large
as those based on <i>F</i>, and <i>R</i>- factors based on ALL data will be
even larger.
;
_reflns_number_total     2219
_reflns_number_gt     2203
_reflns_threshold_expression     >2sigma(I)
_refine_ls_structure_factor_coef     Fsqd
_refine_ls_matrix_type     full
_refine_ls_R_factor_all     0.0199
_refine_ls_R_factor_gt     0.0198
_refine_ls_wR_factor_ref     0.0547
_refine_ls_goodness_of_fit_ref     1.068
_refine_ls_restrained_S_all     1.068
_refine_ls_number_reflns     2219
_refine_ls_number_parameters     187
_refine_ls_number_restraints     0
_refine_ls_hydrogen_treatment     constr
_refine_ls_weighting_scheme     calc
_refine_ls_weighting_details
         'calc w=1/[\s^2^(Fo^2^)+(0.0286P)^2^+0.2508P] where P=(Fo^2^+2Fc^2^)/3'
_atom_sites_solution_hydrogens     geom
_atom_sites_solution_primary     direct
_atom_sites_solution_secondary     difmap
_refine_ls_shift/su_max     0.001
_refine_ls_shift/su_mean     0
_refine_diff_density_max     0.3
_refine_diff_density_min     -0.256
_refine_ls_extinction_method     none
loop_
    _atom_type_symbol
    _atom_type_description
    _atom_type_scat_dispersion_real
    _atom_type_scat_dispersion_imag
    _atom_type_scat_source
    C C 0.0033 0.0016 'International Tables Vol C Tables 4.2.6.8 and 6.1.1.4'
    H H 0 0 'International Tables Vol C Tables 4.2.6.8 and 6.1.1.4'
    N N 0.0061 0.0033 'International Tables Vol C Tables 4.2.6.8 and 6.1.1.4'
    O O 0.0106 0.006 'International Tables Vol C Tables 4.2.6.8 and 6.1.1.4'
    Ni Ni 0.3393 1.1124 'International Tables Vol C Tables 4.2.6.8 and 6.1.1.4'
_computing_data_collection     'APEX2 (Bruker, 2007)'
_computing_cell_refinement     'SAINT (Bruker, 2007)'
_computing_data_reduction     'SAINT (Bruker, 2007)'
_computing_structure_solution     'SHELXS97 (Sheldrick, 2008)'
_computing_structure_refinement     'SHELXL97 (Sheldrick, 2008)'
_computing_molecular_graphics
;
ORTEP-3 for Windows (Farrugia, 1997) and Mercury (Macrae <i>et al.</i>,
2006)
;
_computing_publication_material
;
WinGX (Farrugia, 1999) and enCIFer (Allen <i>et al.</i>,  2004)
;
loop_
    _atom_site_type_symbol
    _atom_site_label
    _atom_site_fract_x
    _atom_site_fract_y
    _atom_site_fract_z
    _atom_site_U_iso_or_equiv
    _atom_site_adp_type
    _atom_site_calc_flag
    _atom_site_refinement_flags
    _atom_site_occupancy
    _atom_site_disorder_assembly
    _atom_site_disorder_group
    Ni Ni1 0 0 1 0.01722(8) Uani d S 1 . .
    C C1 0.42401(18) 0.39111(14) 1.04216(14) 0.0178(2) Uani d . 1 . .
    C C2 0.43069(18) 0.33541(15) 0.90138(14) 0.0180(2) Uani d . 1 . .
    C C3 0.50542(18) 0.44605(15) 0.86090(14) 0.0188(3) Uani d . 1 . .
    H H3 0.5083 0.4106 0.7671 0.023 Uiso calc R 1 . .
    C C4 0.32515(19) 0.28168(14) 1.08810(14) 0.0186(3) Uani d . 1 . .
    C C5 0.36527(19) 0.15800(15) 0.79578(14) 0.0210(3) Uani d . 1 . .
    O O1 0.14545(13) 0.20052(10) 1.00054(10) 0.02033(19) Uani d . 1 . .
    O O2 0.42075(15) 0.28245(12) 1.20874(11) 0.0319(2) Uani d . 1 . .
    O O3 0.2586(2) 0.11600(13) 0.66391(12) 0.0458(3) Uani d . 1 . .
    O O4 0.42488(15) 0.06463(11) 0.84885(11) 0.0282(2) Uani d . 1 . .
    N N6 0.9034(2) 0.28646(18) 1.77371(15) 0.0397(3) Uani d . 1 . .
    H H6 0.9397 0.244 1.8336 0.048 Uiso calc R 1 . .
    C C7 0.9976(2) 0.4382(2) 1.81496(17) 0.0379(4) Uani d . 1 . .
    H H7 1.1004 0.4962 1.9087 0.046 Uiso calc R 1 . .
    C C8 0.9467(2) 0.50850(18) 1.72376(16) 0.0318(3) Uani d . 1 . .
    H H8 1.0126 0.6143 1.7554 0.038 Uiso calc R 1 . .
    C C9 0.7933(2) 0.42135(17) 1.58003(15) 0.0263(3) Uani d . 1 . .
    C C10 0.6936(2) 0.26379(18) 1.54195(17) 0.0323(3) Uani d . 1 . .
    H H10 0.5874 0.2034 1.4502 0.039 Uiso calc R 1 . .
    C C11 0.7530(3) 0.2008(2) 1.6396(2) 0.0385(4) Uani d . 1 . .
    H H11 0.6883 0.0963 1.6131 0.046 Uiso calc R 1 . .
    N N12 0.7487(2) 0.48454(16) 1.48525(14) 0.0366(3) Uani d . 1 . .
    H H12A 0.8135 0.5801 1.5109 0.044 Uiso calc R 1 . .
    H H12B 0.6549 0.43 1.3981 0.044 Uiso calc R 1 . .
    O O1W 0.18379(14) 0.05465(11) 1.21508(10) 0.0249(2) Uani d G 1 . .
    H H1WA 0.2767 0.1294 1.2294 0.037 Uiso d G 1 . .
    H H1WB 0.1353 0.0931 1.2806 0.037 Uiso d G 1 . .
    O O2W -0.21078(14) 0.11312(11) 1.06521(11) 0.0250(2) Uani d G 1 . .
    H H2WA -0.2557 0.0702 1.1104 0.038 Uiso d G 1 . .
    H H2WB -0.3121 0.1088 0.9937 0.038 Uiso d G 1 . .
    O O3W 0.05029(18) 0.17265(13) 0.43489(12) 0.0358(3) Uani d G 1 . .
    H H3WA 0.1248 0.1693 0.5134 0.054 Uiso d G 1 . .
    H H3WB -0.0649 0.1083 0.4016 0.054 Uiso d G 1 . .
loop_
    _atom_site_aniso_label
    _atom_site_aniso_U_11
    _atom_site_aniso_U_22
    _atom_site_aniso_U_33
    _atom_site_aniso_U_12
    _atom_site_aniso_U_13
    _atom_site_aniso_U_23
    Ni1 0.01682(13) 0.01646(12) 0.01797(13) -0.00033(9) 0.00487(9) 0.00990(9)
    C1 0.0150(6) 0.0182(6) 0.0194(6) 0.0003(5) 0.0045(5) 0.0102(5)
    C2 0.0159(6) 0.0171(6) 0.0190(6) 0.0011(5) 0.0046(5) 0.0085(5)
    C3 0.0188(6) 0.0199(6) 0.0172(6) 0.0013(5) 0.0067(5) 0.0088(5)
    C4 0.0212(6) 0.0155(6) 0.0190(6) 0.0018(5) 0.0079(5) 0.0082(5)
    C5 0.0220(6) 0.0179(6) 0.0217(6) 0.0010(5) 0.0090(5) 0.0079(5)
    O1 0.0182(4) 0.0195(4) 0.0217(4) -0.0017(3) 0.0049(4) 0.0115(4)
    O2 0.0300(5) 0.0348(6) 0.0243(5) -0.0091(4) -0.0002(4) 0.0193(4)
    O3 0.0665(8) 0.0240(5) 0.0223(5) 0.0006(5) -0.0037(5) 0.0059(4)
    O4 0.0328(5) 0.0210(5) 0.0337(5) 0.0077(4) 0.0129(4) 0.0150(4)
    N6 0.0492(8) 0.0541(9) 0.0376(8) 0.0307(7) 0.0234(7) 0.0323(7)
    C7 0.0351(8) 0.0506(10) 0.0244(7) 0.0195(7) 0.0084(6) 0.0136(7)
    C8 0.0294(8) 0.0299(7) 0.0264(7) 0.0065(6) 0.0061(6) 0.0073(6)
    C9 0.0253(7) 0.0269(7) 0.0251(7) 0.0072(6) 0.0084(6) 0.0111(6)
    C10 0.0324(8) 0.0284(7) 0.0303(8) 0.0030(6) 0.0082(6) 0.0120(6)
    C11 0.0470(10) 0.0332(8) 0.0481(10) 0.0153(7) 0.0256(8) 0.0239(7)
    N12 0.0378(7) 0.0321(7) 0.0301(7) -0.0024(6) -0.0001(6) 0.0176(6)
    O1W 0.0239(5) 0.0274(5) 0.0216(5) -0.0017(4) 0.0062(4) 0.0132(4)
    O2W 0.0231(5) 0.0244(5) 0.0301(5) 0.0040(4) 0.0106(4) 0.0149(4)
    O3W 0.0413(6) 0.0364(6) 0.0328(6) 0.0062(5) 0.0154(5) 0.0185(5)
_geom_special_details
;
All e.s.d.'s (except the e.s.d. in the dihedral angle between two l.s. planes)
are estimated using the full covariance matrix. The cell e.s.d.'s are taken
into account individually in the estimation of e.s.d.'s in distances, angles
and torsion angles; correlations between e.s.d.'s in cell parameters are only
used when they are defined by crystal symmetry. An approximate (isotropic)
treatment of cell e.s.d.'s is used for estimating e.s.d.'s involving l.s.
planes.
;
loop_
    _geom_bond_atom_site_label_1
    _geom_bond_atom_site_label_2
    _geom_bond_site_symmetry_2
    _geom_bond_distance
    _geom_bond_publ_flag
    Ni1 O1 . 2.0540(10)
                      ?
    Ni1 O1 2_557 2.0540(10)
                          ?
    Ni1 O1W . 2.0630(10)
                       ?
    Ni1 O1W 2_557 2.0630(10)
                           ?
    Ni1 O2W 2_557 2.0820(10)
                           ?
    Ni1 O2W . 2.0820(10)
                       ?
    C1 C3 2_667 1.3917(18) ?
    C1 C2 . 1.4012(18) ?
    C1 C4 . 1.5040(16) ?
    C2 C3 . 1.3894(17) ?
    C2 C5 . 1.5168(17) ?
    C3 C1 2_667 1.3917(18) ?
    C3 H3 . 0.93 ?
    C4 O2 . 1.2416(16) ?
    C4 O1 . 1.2673(16) ?
    C5 O3 . 1.2376(17) ?
    C5 O4 . 1.2496(17) ?
    N6 C11 . 1.342(2) ?
    N6 C7 . 1.344(2) ?
    N6 H6 . 0.86 ?
    C7 C8 . 1.347(2) ?
    C7 H7 . 0.93 ?
    C8 C9 . 1.412(2) ?
    C8 H8 . 0.93 ?
    C9 N12 . 1.3249(19) ?
    C9 C10 . 1.413(2) ?
    C10 C11 . 1.357(2) ?
    C10 H10 . 0.93 ?
    C11 H11 . 0.93 ?
    N12 H12A . 0.86 ?
    N12 H12B . 0.86 ?
    O1W H1WA . 0.8491 ?
    O1W H1WB . 0.8517 ?
    O2W H2WA . 0.8491 ?
    O2W H2WB . 0.8517 ?
    O3W H3WA . 0.8491 ?
    O3W H3WB . 0.8517 ?
loop_
    _geom_angle_atom_site_label_1
    _geom_angle_atom_site_label_2
    _geom_angle_atom_site_label_3
    _geom_angle_site_symmetry_1
    _geom_angle_site_symmetry_3
    _geom_angle
    _geom_angle_publ_flag
    O1 Ni1 O1 . 2_557 180 ?
    O1 Ni1 O1W . . 94.96(4) ?
    O1 Ni1 O1W 2_557 . 85.04(4) ?
    O1 Ni1 O1W . 2_557 85.04(4) ?
    O1 Ni1 O1W 2_557 2_557 94.96(4) ?
    O1W Ni1 O1W . 2_557 180 ?
    O1 Ni1 O2W . 2_557 87.65(4) ?
    O1 Ni1 O2W 2_557 2_557 92.35(4) ?
    O1W Ni1 O2W . 2_557 87.40(4) ?
    O1W Ni1 O2W 2_557 2_557 92.60(4) ?
    O1 Ni1 O2W . . 92.35(4) ?
    O1 Ni1 O2W 2_557 . 87.65(4) ?
    O1W Ni1 O2W . . 92.60(4) ?
    O1W Ni1 O2W 2_557 . 87.40(4) ?
    O2W Ni1 O2W 2_557 . 180 ?
    C3 C1 C2 2_667 . 120.00(11) ?
    C3 C1 C4 2_667 . 118.01(11) ?
    C2 C1 C4 . . 121.77(11) ?
    C3 C2 C1 . . 118.62(11) ?
    C3 C2 C5 . . 119.85(11) ?
    C1 C2 C5 . . 121.49(11) ?
    C2 C3 C1 . 2_667 121.37(12) ?
    C2 C3 H3 . . 119.3 ?
    C1 C3 H3 2_667 . 119.3 ?
    O2 C4 O1 . . 125.75(11) ?
    O2 C4 C1 . . 118.41(11) ?
    O1 C4 C1 . . 115.78(11) ?
    O3 C5 O4 . . 124.70(12) ?
    O3 C5 C2 . . 118.15(12) ?
    O4 C5 C2 . . 117.15(11) ?
    C4 O1 Ni1 . . 124.64(8) ?
    C11 N6 C7 . . 120.39(14) ?
    C11 N6 H6 . . 119.8 ?
    C7 N6 H6 . . 119.8 ?
    N6 C7 C8 . . 121.61(15) ?
    N6 C7 H7 . . 119.2 ?
    C8 C7 H7 . . 119.2 ?
    C7 C8 C9 . . 119.94(15) ?
    C7 C8 H8 . . 120 ?
    C9 C8 H8 . . 120 ?
    N12 C9 C8 . . 121.08(14) ?
    N12 C9 C10 . . 122.01(13) ?
    C8 C9 C10 . . 116.90(13) ?
    C11 C10 C9 . . 119.85(15) ?
    C11 C10 H10 . . 120.1 ?
    C9 C10 H10 . . 120.1 ?
    N6 C11 C10 . . 121.24(15) ?
    N6 C11 H11 . . 119.4 ?
    C10 C11 H11 . . 119.4 ?
    C9 N12 H12A . . 120 ?
    C9 N12 H12B . . 120 ?
    H12A N12 H12B . . 120 ?
    Ni1 O1W H1WA . . 98.6 ?
    Ni1 O1W H1WB . . 116.7 ?
    H1WA O1W H1WB . . 107.6 ?
    Ni1 O2W H2WA . . 109.6 ?
    Ni1 O2W H2WB . . 114 ?
    H2WA O2W H2WB . . 107.6 ?
    H3WA O3W H3WB . . 107.6 ?
loop_
    _geom_torsion_atom_site_label_1
    _geom_torsion_atom_site_label_2
    _geom_torsion_atom_site_label_3
    _geom_torsion_atom_site_label_4
    _geom_torsion_site_symmetry_1
    _geom_torsion_site_symmetry_2
    _geom_torsion_site_symmetry_3
    _geom_torsion_site_symmetry_4
    _geom_torsion
    _geom_torsion_publ_flag
    C3 C1 C2 C3 2_667 . . . -1.1(2) ?
    C4 C1 C2 C3 . . . . 173.38(11) ?
    C3 C1 C2 C5 2_667 . . . 176.81(11) ?
    C4 C1 C2 C5 . . . . -8.73(18) ?
    C1 C2 C3 C1 . . . 2_667 1.1(2) ?
    C5 C2 C3 C1 . . . 2_667 -176.83(11) ?
    C3 C1 C4 O2 2_667 . . . -54.95(17) ?
    C2 C1 C4 O2 . . . . 130.48(13) ?
    C3 C1 C4 O1 2_667 . . . 122.37(13) ?
    C2 C1 C4 O1 . . . . -52.20(16) ?
    C3 C2 C5 O3 . . . . -45.83(18) ?
    C1 C2 C5 O3 . . . . 136.30(14) ?
    C3 C2 C5 O4 . . . . 133.70(13) ?
    C1 C2 C5 O4 . . . . -44.16(17) ?
    O2 C4 O1 Ni1 . . . . -20.66(18) ?
    C1 C4 O1 Ni1 . . . . 162.24(8) ?
    O1W Ni1 O1 C4 . . . . 21.65(10) ?
    O1W Ni1 O1 C4 2_557 . . . -158.35(10) ?
    O2W Ni1 O1 C4 2_557 . . . -65.53(10) ?
    O2W Ni1 O1 C4 . . . . 114.47(10) ?
    C11 N6 C7 C8 . . . . -0.7(2) ?
    N6 C7 C8 C9 . . . . -1.1(2) ?
    C7 C8 C9 N12 . . . . -176.02(14) ?
    C7 C8 C9 C10 . . . . 2.8(2) ?
    N12 C9 C10 C11 . . . . 175.97(15) ?
    C8 C9 C10 C11 . . . . -2.9(2) ?
    C7 N6 C11 C10 . . . . 0.7(2) ?
    C9 C10 C11 N6 . . . . 1.2(2) ?
loop_
    _geom_hbond_atom_site_label_D
    _geom_hbond_atom_site_label_H
    _geom_hbond_atom_site_label_A
    _geom_hbond_site_symmetry_A
    _geom_hbond_distance_DH
    _geom_hbond_distance_HA
    _geom_hbond_distance_DA
    _geom_hbond_angle_DHA
    N6 H6 O1 1_656 0.86 2.12 2.9260(10)
                                      156
    N12 H12B O2 . 0.86 2.00 2.856(2) 171
    N12 H12A O3W 2_667 0.86 2.19 3.048(2) 174
    O1W H1WA O2 . 0.85 1.81 2.6340(10)
                                     163
    O1W H1WB O3W 1_556 0.85 1.85 2.6970(10)
                                          175
    O2W H2WA O4 2_557 0.85 1.93 2.7500(10)
                                         162
    O2W H2WB O4 1_455 0.85 1.90 2.7320(10)
                                         165
    O3W H3WA O3 . 0.85 1.86 2.694(2) 168
    O3W H3WB O3 2_556 0.85 2.12 2.911(2) 154
