# Supplementary material for: catena-Poly[bis­(4-amino­pyridinium) [[tetra­aqua­nickel(II)]-μ-benzene-1,2,4,5-tetra­carboxyl­ato] dihydrate]
Source: Acta Crystallogr Sect E Struct Rep Online. 2009 Sep 12;65(Pt 10):m1203–4. doi: 10.1107/S1600536809034746 (PMC2970276; doi:10.1107/S1600536809034746)
Supplement: Supplementary file 2 [file e-65-m1203-Isup2.hkl]

# 
# h,k,l, Fc-squared, Fo-squared, sigma(Fo-squared) and status flag 
# 
data_I
_shelx_title ' p-1psi in P-1' 
_shelx_refln_list_code          4 
_shelx_F_calc_maximum       84.17 
_exptl_crystal_F_000       316.00 
_reflns_d_resolution_high  0.8300 
 
loop_ 
 _symmetry_equiv_pos_as_xyz 
 'x, y, z' 
 '-x, -y, -z' 
 
_cell_length_a     7.2115 
_cell_length_b     9.3470 
_cell_length_c    10.6322 
_cell_angle_alpha 112.720 
_cell_angle_beta  108.830 
_cell_angle_gamma  95.582 
 
_shelx_F_squared_multiplier     1.000 
 
loop_ 
 _refln_index_h 
 _refln_index_k 
 _refln_index_l 
 _refln_F_squared_calc 
 _refln_F_squared_meas 
 _refln_F_squared_sigma 
 _refln_observed_status 
   1   0   0      600.07      497.34      8.95 o 
   2   0   0      147.13      167.61      2.36 o 
   3   0   0      127.63      116.70      1.44 o 
   4   0   0      606.59      589.68      9.00 o 
   5   0   0      728.37      756.03     15.06 o 
   6   0   0       27.96       26.94      0.60 o 
   7   0   0      126.38      119.39      2.45 o 
  -8   1   0      147.17      142.90      2.23 o 
  -7   1   0      117.48      112.57      1.14 o 
  -6   1   0       89.25       90.47      1.43 o 
  -5   1   0      332.31      315.01      4.34 o 
  -4   1   0       29.94       36.28      0.37 o 
  -3   1   0     2074.52     2200.98     22.96 o 
  -2   1   0     1207.68     1245.60      8.31 o 
  -1   1   0     2204.27     2257.82      7.70 o 
   1   1   0      126.90      113.05      0.86 o 
   2   1   0      160.58      151.16      1.62 o 
   3   1   0      404.81      477.86      6.43 o 
   4   1   0      303.19      309.05      4.19 o 
   5   1   0      399.14      417.30      7.11 o 
   6   1   0      203.58      199.90      3.35 o 
   7   1   0       31.39       35.21      0.92 o 
  -8   2   0       77.57       77.81      1.45 o 
  -7   2   0       23.91       26.38      0.59 o 
  -6   2   0      222.34      219.73      3.23 o 
  -5   2   0      363.83      357.48      5.25 o 
  -4   2   0     2171.46     2186.76     18.71 o 
  -3   2   0       98.43       84.55      0.66 o 
  -2   2   0     2132.15     2239.91     12.18 o 
  -1   2   0     2697.60     2710.15     12.82 o 
   0   2   0      332.64      323.43      1.54 o 
   1   2   0       75.55       61.83      0.93 o 
   2   2   0       11.35        7.16      0.38 o 
   3   2   0       35.76       34.63      0.50 o 
   4   2   0      650.91      654.88      8.26 o 
   5   2   0      626.81      619.17      8.38 o 
   6   2   0       75.56       77.98      1.71 o 
   7   2   0        1.62        2.59      0.40 o 
  -8   3   0        5.69        5.71      0.42 o 
  -7   3   0      181.17      180.30      2.01 o 
  -6   3   0        7.12        8.45      0.31 o 
  -5   3   0      434.61      433.66      4.77 o 
  -4   3   0        8.11        8.70      0.53 o 
  -3   3   0      493.35      500.25      3.50 o 
  -2   3   0      869.26      850.13      6.00 o 
  -1   3   0       21.61       33.00      0.28 o 
   0   3   0      162.23      160.23      0.88 o 
   1   3   0      171.25      218.55      2.24 o 
   2   3   0     1240.46     1272.87     11.71 o 
   3   3   0       83.83       86.87      0.98 o 
   4   3   0        5.13        5.48      0.24 o 
   5   3   0      115.68      115.71      1.32 o 
   6   3   0       94.18       93.45      1.00 o 
   7   3   0      254.30      242.27      2.62 o 
  -8   4   0       38.42       36.46      1.08 o 
  -7   4   0      127.76      137.06      1.10 o 
  -6   4   0      162.32      165.33      2.26 o 
  -5   4   0       75.70       73.48      0.62 o 
  -4   4   0      128.63      133.93      0.95 o 
  -3   4   0      163.19      167.78      1.46 o 
  -2   4   0        1.06        1.93      0.13 o 
  -1   4   0     1555.15     1657.86      6.27 o 
   0   4   0      353.68      374.64      1.33 o 
   1   4   0      142.44      146.15      1.18 o 
   2   4   0     1423.23     1390.95     11.87 o 
   3   4   0      562.46      570.07      6.86 o 
   4   4   0      625.69      621.13      6.11 o 
   5   4   0       29.28       24.53      0.51 o 
   6   4   0      139.42      147.39      2.37 o 
  -7   5   0      155.83      161.90      1.84 o 
  -6   5   0      266.66      265.94      2.94 o 
  -5   5   0      124.02      131.14      1.20 o 
  -4   5   0        3.15        2.83      0.20 o 
  -3   5   0       88.12       84.92      0.73 o 
  -2   5   0      793.22      791.74      6.41 o 
  -1   5   0      364.81      345.08      2.05 o 
   0   5   0        0.99        1.61      0.19 o 
   1   5   0      766.72      791.83      3.81 o 
   2   5   0      374.98      364.10      3.06 o 
   3   5   0       47.29       44.03      0.57 o 
   4   5   0      205.90      196.87      1.57 o 
   5   5   0      175.35      168.09      2.19 o 
  -7   6   0       44.09       41.30      0.89 o 
  -6   6   0       14.54       14.67      0.43 o 
  -5   6   0       24.46       23.17      0.73 o 
  -4   6   0       11.33       14.18      0.44 o 
  -3   6   0      738.87      747.94     12.20 o 
  -2   6   0     1272.43     1274.26      9.96 o 
  -1   6   0     1002.08     1011.54      6.52 o 
   0   6   0       54.67       52.96      0.57 o 
   1   6   0      200.12      203.12      1.65 o 
   2   6   0       34.24       34.26      0.52 o 
   3   6   0      176.28      180.27      1.21 o 
   4   6   0      247.40      244.29      1.97 o 
   5   6   0       62.07       60.83      1.18 o 
  -7   7   0       26.40       28.74      0.77 o 
  -6   7   0      344.76      341.71      3.77 o 
  -5   7   0        3.42        3.47      0.34 o 
  -4   7   0       95.71       95.62      2.29 o 
  -3   7   0      655.69      646.17     10.32 o 
  -2   7   0      393.46      399.19      2.91 o 
  -1   7   0      248.88      253.74      1.37 o 
   0   7   0      231.37      232.77      1.37 o 
   1   7   0        2.97        3.86      0.27 o 
   2   7   0       33.96       31.43      0.65 o 
   3   7   0      144.05      147.02      1.58 o 
   4   7   0      114.35      116.46      1.65 o 
  -6   8   0       53.53       54.19      0.94 o 
  -5   8   0       21.07       23.17      0.66 o 
  -4   8   0      115.03      110.89      1.15 o 
  -3   8   0      225.74      220.97      3.61 o 
  -2   8   0       28.31       26.98      0.54 o 
  -1   8   0      230.13      220.51      1.25 o 
   0   8   0       12.73       14.42      0.41 o 
   1   8   0       30.35       28.51      0.76 o 
   2   8   0       83.14       83.80      1.15 o 
   3   8   0      188.80      199.69      1.75 o 
  -5   9   0       88.54       86.99      1.24 o 
  -4   9   0      289.95      287.45      2.89 o 
  -3   9   0        3.27        2.50      0.35 o 
  -2   9   0       37.03       34.95      0.64 o 
  -1   9   0       85.74       86.83      0.83 o 
   0   9   0        2.32        3.33      0.28 o 
   1   9   0      121.09      120.56      1.38 o 
   2   9   0       33.35       37.10      0.88 o 
  -4  10   0       83.58       89.74      1.54 o 
  -3  10   0        2.54        2.33      0.42 o 
  -2  10   0        9.15        8.32      0.44 o 
  -1  10   0       75.74       83.54      1.00 o 
   0  10   0       94.73       82.92      0.96 o 
  -1 -10   1      241.17      259.05      2.51 o 
   0 -10   1       12.53       13.35      0.46 o 
   1 -10   1       10.01       12.58      0.47 o 
   2 -10   1      209.07      213.40      1.56 o 
   3 -10   1        8.88        9.65      0.66 o 
   4 -10   1        7.11        6.61      0.58 o 
  -2  -9   1       87.81      100.06      1.31 o 
  -1  -9   1      141.86      137.75      1.52 o 
   0  -9   1      171.89      167.18      1.10 o 
   1  -9   1      392.98      395.20      2.96 o 
   2  -9   1      132.89      133.37      1.10 o 
   3  -9   1       18.61       19.84      0.61 o 
   4  -9   1      386.11      389.82      4.60 o 
   5  -9   1      120.15      118.92      1.42 o 
  -4  -8   1      123.62      128.50      1.45 o 
  -3  -8   1      298.55      296.05      2.84 o 
  -2  -8   1      123.73      124.71      1.77 o 
  -1  -8   1        0.75        1.45      0.35 o 
   0  -8   1      105.71      105.33      0.87 o 
   1  -8   1      328.79      321.38      2.72 o 
   2  -8   1      132.11      128.77      2.18 o 
   3  -8   1        9.68       11.29      0.47 o 
   4  -8   1      153.44      150.99      2.94 o 
   5  -8   1      116.20      114.35      1.99 o 
   6  -8   1       56.50       58.07      1.02 o 
  -4  -7   1      277.76      278.21      2.86 o 
  -3  -7   1      766.05      769.21      5.22 o 
  -2  -7   1       17.71       18.62      0.49 o 
  -1  -7   1      112.84      102.05      0.97 o 
   0  -7   1       76.62       73.58      0.69 o 
   1  -7   1      695.90      695.70      4.27 o 
   2  -7   1      244.07      245.87      2.89 o 
   3  -7   1        2.89        3.70      0.26 o 
   4  -7   1      157.04      163.03      1.40 o 
   5  -7   1        0.75        1.16      0.26 o 
   6  -7   1      227.11      226.28      2.47 o 
   7  -7   1        0.48        0.52      0.30 o 
  -5  -6   1       85.99       90.75      0.91 o 
  -4  -6   1      538.63      546.53      2.87 o 
  -3  -6   1       29.34       31.00      1.00 o 
  -2  -6   1       24.49       25.93      0.45 o 
  -1  -6   1       60.19       61.71      0.64 o 
   0  -6   1      149.42      155.98      0.90 o 
   1  -6   1     1356.21     1396.32      5.35 o 
   2  -6   1      140.29      136.58      1.13 o 
   3  -6   1      103.11      102.27      1.95 o 
   4  -6   1       67.61       73.67      0.89 o 
   5  -6   1        2.60        2.83      0.25 o 
   6  -6   1      231.13      237.55      2.29 o 
   7  -6   1       16.83       17.88      0.58 o 
  -6  -5   1       40.49       38.00      0.75 o 
  -5  -5   1      159.75      158.92      1.70 o 
  -4  -5   1       21.39       25.22      0.48 o 
  -3  -5   1       44.76       45.72      1.27 o 
  -2  -5   1        7.86        5.23      0.24 o 
  -1  -5   1        8.39        4.09      0.17 o 
   0  -5   1      267.11      253.09      1.64 o 
   1  -5   1      677.94      692.12      2.23 o 
   2  -5   1       38.61       43.24      0.49 o 
   3  -5   1      478.17      499.15      5.94 o 
   4  -5   1      177.85      186.00      2.83 o 
   5  -5   1       43.77       43.19      0.53 o 
   6  -5   1      132.64      133.29      1.92 o 
   7  -5   1      299.17      294.45      3.51 o 
  -6  -4   1      596.84      614.88     10.83 o 
  -5  -4   1       97.56       99.80      1.19 o 
  -4  -4   1       65.36       66.14      0.60 o 
  -3  -4   1        7.83        8.34      0.28 o 
  -2  -4   1      602.36      623.59      6.51 o 
  -1  -4   1     3490.96     3612.34     31.47 o 
   0  -4   1      688.97      658.77      2.64 o 
   1  -4   1       26.98       35.14      0.52 o 
   2  -4   1       29.71       18.44      0.23 o 
   3  -4   1      521.60      551.20      4.63 o 
   4  -4   1      464.11      475.15      3.37 o 
   5  -4   1      204.14      210.49      1.92 o 
   6  -4   1      523.82      515.23      5.04 o 
   7  -4   1       50.34       57.48      0.90 o 
  -7  -3   1       70.16       71.48      1.20 o 
  -6  -3   1        0.76        1.27      0.27 o 
  -5  -3   1        0.99        0.97      0.21 o 
  -4  -3   1      410.31      411.26      4.47 o 
  -3  -3   1       34.98       36.12      0.37 o 
  -2  -3   1       50.64       42.93      0.37 o 
  -1  -3   1     5851.02     5656.14     48.75 o 
   0  -3   1     1390.27     1320.28      6.48 o 
   1  -3   1      185.75      162.79      1.07 o 
   2  -3   1       65.87       62.51      0.47 o 
   3  -3   1     1511.01     1570.13     11.75 o 
   4  -3   1      179.71      160.29      1.46 o 
   5  -3   1      688.95      707.16      8.93 o 
   6  -3   1        5.13        5.63      0.31 o 
   7  -3   1       38.95       34.81      0.72 o 
  -7  -2   1       96.40       98.79      1.73 o 
  -6  -2   1      744.92      744.24     12.88 o 
  -5  -2   1      376.64      368.57      5.06 o 
  -4  -2   1      584.56      594.67      7.04 o 
  -3  -2   1        9.29        6.61      0.18 o 
  -2  -2   1     3006.97     3067.23     25.30 o 
  -1  -2   1     3768.85     3691.69     30.18 o 
   0  -2   1      526.39      499.89      4.08 o 
   1  -2   1     1285.95     1230.00      9.50 o 
   2  -2   1     1449.03     1420.87     10.06 o 
   3  -2   1      575.72      568.69      4.77 o 
   4  -2   1     1131.95     1187.76     12.88 o 
   5  -2   1       44.99       38.12      0.52 o 
   6  -2   1       33.77       32.04      0.62 o 
   7  -2   1        3.31        1.81      0.33 o 
  -7  -1   1       62.10       67.81      1.64 o 
  -6  -1   1      397.18      380.73      6.92 o 
  -5  -1   1      641.28      625.90      9.61 o 
  -4  -1   1      477.37      458.72      7.35 o 
  -3  -1   1      132.18      164.92      1.72 o 
  -2  -1   1      951.01     1025.58     10.20 o 
  -1  -1   1      213.14      226.21      2.65 o 
   2  -1   1     1915.61     1904.07     15.66 o 
   3  -1   1      590.43      612.77      6.99 o 
   4  -1   1       61.50       56.25      0.84 o 
   5  -1   1      685.17      667.78     10.28 o 
   6  -1   1       27.77       32.79      0.64 o 
   7  -1   1       36.99       40.30      0.85 o 
  -8   0   1       34.95       37.78      1.03 o 
  -7   0   1      445.90      440.65      4.40 o 
  -6   0   1      312.94      308.09      5.00 o 
  -5   0   1      645.27      651.32      7.15 o 
  -4   0   1       15.38        8.41      0.16 o 
  -3   0   1       85.04       70.33      0.77 o 
  -2   0   1     7084.02     6605.61    377.40 o 
  -1   0   1      188.19      151.06      6.33 o 
   1   0   1      627.93      629.60      6.22 o 
   2   0   1      383.08      416.77      3.38 o 
   3   0   1      105.09      126.78      1.35 o 
   4   0   1       15.62       25.34      0.36 o 
   5   0   1      341.01      341.40      7.64 o 
   6   0   1      157.66      154.12      1.32 o 
   7   0   1       78.62       78.28      1.69 o 
  -8   1   1      245.12      243.47      3.85 o 
  -7   1   1       51.25       53.64      0.85 o 
  -6   1   1        6.30        6.49      0.26 o 
  -5   1   1        0.80        2.88      0.92 o 
  -4   1   1       86.96       80.55      0.89 o 
  -3   1   1       48.43       41.08      0.35 o 
  -2   1   1      832.28      800.57      5.31 o 
  -1   1   1     2758.79     2679.77     16.63 o 
   0   1   1     3124.83     2941.37     36.70 o 
   1   1   1      340.47      353.29      3.55 o 
   2   1   1       21.80       29.71      0.29 o 
   3   1   1      148.67      136.01      1.70 o 
   4   1   1      740.58      763.42     13.21 o 
   5   1   1      665.27      674.09     12.36 o 
   6   1   1      301.50      295.02      4.71 o 
   7   1   1        1.24        1.54      0.36 o 
  -8   2   1      103.26      106.12      1.97 o 
  -7   2   1      189.51      182.66      2.91 o 
  -6   2   1       26.46       26.85      0.38 o 
  -5   2   1       21.84       24.54      0.39 o 
  -4   2   1      342.14      356.79      2.78 o 
  -3   2   1     1422.16     1403.84      8.86 o 
  -2   2   1     2184.80     2214.78     12.47 o 
  -1   2   1     1881.21     1940.52      8.48 o 
   0   2   1      281.37      297.70      1.56 o 
   1   2   1      670.72      650.94      8.44 o 
   2   2   1      103.83       79.94      0.79 o 
   3   2   1     1245.82     1273.47     12.40 o 
   4   2   1      172.38      172.00      2.34 o 
   5   2   1      521.07      516.09      7.36 o 
   6   2   1       12.23       15.72      0.53 o 
   7   2   1       28.70       31.47      0.89 o 
  -8   3   1        8.51       10.34      0.43 o 
  -7   3   1       94.72       94.71      1.08 o 
  -6   3   1       12.85       13.67      0.29 o 
  -5   3   1      212.46      211.74      1.26 o 
  -4   3   1      313.74      292.26      1.05 o 
  -3   3   1     2430.56     2424.72     23.15 o 
  -2   3   1     1036.12     1036.21      6.92 o 
  -1   3   1      141.03      158.27      0.66 o 
   0   3   1     2973.98     3114.03     14.66 o 
   1   3   1       36.29       52.65      0.62 o 
   2   3   1     1515.59     1556.97     22.21 o 
   3   3   1      507.93      515.81      6.02 o 
   4   3   1      936.30      903.13      6.19 o 
   5   3   1      229.53      227.74      2.31 o 
   6   3   1       18.45       17.27      0.55 o 
  -8   4   1       20.98       20.66      0.76 o 
  -7   4   1      246.06      252.62      7.06 o 
  -6   4   1       39.15       39.29      0.55 o 
  -5   4   1       97.48       95.37      0.90 o 
  -4   4   1      108.20      109.70      0.93 o 
  -3   4   1     1671.03     1678.86     20.50 o 
  -2   4   1      412.29      366.66      2.84 o 
  -1   4   1     1820.86     1851.96      8.36 o 
   0   4   1       12.00       21.40      0.34 o 
   1   4   1      237.93      233.49      1.44 o 
   2   4   1     1570.81     1582.57     17.25 o 
   3   4   1       31.61       30.38      0.52 o 
   4   4   1        0.91        1.74      0.23 o 
   5   4   1       19.02       15.83      0.57 o 
   6   4   1       26.11       25.14      0.75 o 
  -8   5   1      140.62      144.65      3.29 o 
  -7   5   1      282.36      288.94      4.49 o 
  -6   5   1      183.25      183.93      2.24 o 
  -5   5   1      104.75      110.75      1.13 o 
  -4   5   1      124.18      124.47      1.66 o 
  -3   5   1       36.03       45.18      0.46 o 
  -2   5   1      892.79      923.87      5.92 o 
  -1   5   1     1455.12     1501.33      6.11 o 
   0   5   1      126.68      137.15      0.88 o 
   1   5   1        3.36        4.61      0.23 o 
   2   5   1      379.33      381.52      2.37 o 
   3   5   1      521.51      506.64      2.95 o 
   4   5   1      203.47      206.59      1.67 o 
   5   5   1        3.40        3.17      0.40 o 
  -7   6   1       56.10       55.88      1.26 o 
  -6   6   1       43.86       44.52      0.58 o 
  -5   6   1      409.22      411.37      6.70 o 
  -4   6   1        7.93        7.62      0.36 o 
  -3   6   1      237.02      240.08      3.23 o 
  -2   6   1      340.62      325.45      3.12 o 
  -1   6   1       66.39       60.23      0.53 o 
   0   6   1       15.63       15.18      0.36 o 
   1   6   1        2.56        2.72      0.24 o 
   2   6   1        0.84        1.57      0.49 o 
   3   6   1      109.59      104.72      1.08 o 
   4   6   1       56.67       57.98      0.82 o 
  -7   7   1        0.45        0.45      0.23 o 
  -6   7   1       10.75        9.94      0.53 o 
  -5   7   1       80.10       79.53      1.39 o 
  -4   7   1       13.55       15.65      0.50 o 
  -3   7   1      316.01      315.32      3.50 o 
  -2   7   1      177.91      176.54      1.59 o 
  -1   7   1       79.16       84.30      0.67 o 
   0   7   1      109.60      103.08      0.80 o 
   1   7   1        9.37        6.41      0.32 o 
   2   7   1      253.78      251.98      1.80 o 
   3   7   1      150.23      155.66      2.39 o 
  -6   8   1       19.09       18.53      0.63 o 
  -5   8   1       77.53       80.57      1.47 o 
  -4   8   1       56.44       52.14      0.95 o 
  -3   8   1      242.63      240.06      2.78 o 
  -2   8   1        7.15        6.34      0.34 o 
  -1   8   1      221.67      208.74      1.18 o 
   0   8   1        2.15        3.42      0.26 o 
   1   8   1      281.31      284.32      1.76 o 
   2   8   1      225.16      220.46      1.82 o 
  -5   9   1        8.65        7.97      0.59 o 
  -4   9   1      153.69      151.62      1.47 o 
  -3   9   1       34.05       39.02      0.75 o 
  -2   9   1        9.67        8.70      0.65 o 
  -1   9   1        2.36        3.43      0.31 o 
   0   9   1       62.21       69.71      0.86 o 
   1   9   1      274.38      274.45      2.48 o 
  -2  10   1       28.14       27.04      0.78 o 
  -1 -10   2      145.27      162.49      1.97 o 
   0 -10   2      288.62      297.08      2.48 o 
   1 -10   2       98.65      102.17      0.98 o 
   2 -10   2       27.53       27.49      0.71 o 
   3 -10   2       12.57       11.20      0.60 o 
   4 -10   2       32.90       31.65      0.99 o 
  -3  -9   2       20.82       20.25      0.64 o 
  -2  -9   2      215.98      199.15      1.92 o 
  -1  -9   2      197.16      187.88      1.41 o 
   0  -9   2      160.08      162.88      1.13 o 
   1  -9   2       55.60       57.94      0.71 o 
   2  -9   2      106.22      109.77      1.05 o 
   3  -9   2        3.82        3.94      0.40 o 
   4  -9   2       44.21       46.42      0.94 o 
   5  -9   2       83.85       83.80      1.21 o 
  -4  -8   2       16.89       14.20      0.57 o 
  -3  -8   2      157.33      164.11      1.77 o 
  -2  -8   2       11.38       13.69      0.46 o 
  -1  -8   2       13.44       11.06      0.39 o 
   0  -8   2      429.44      418.26      2.19 o 
   1  -8   2       49.44       50.31      0.58 o 
   2  -8   2      405.18      408.16      3.54 o 
   3  -8   2       30.20       31.36      0.90 o 
   4  -8   2      337.35      339.46      3.78 o 
   5  -8   2      125.66      123.26      2.25 o 
   6  -8   2       72.92       75.45      1.12 o 
  -5  -7   2      113.24      113.42      1.11 o 
  -4  -7   2       58.13       56.42      0.73 o 
  -3  -7   2      407.16      394.14      3.74 o 
  -2  -7   2       31.94       34.01      0.58 o 
  -1  -7   2      491.97      502.62      2.79 o 
   0  -7   2      145.63      145.49      1.30 o 
   1  -7   2      420.14      410.59      2.57 o 
   2  -7   2      448.50      452.86      5.36 o 
   3  -7   2        8.08        8.11      0.38 o 
   4  -7   2      184.00      181.88      3.24 o 
   5  -7   2       12.13       12.14      0.43 o 
   6  -7   2      229.83      228.13      3.36 o 
   7  -7   2       20.12       21.33      0.68 o 
  -6  -6   2      103.21      106.49      1.48 o 
  -5  -6   2        9.90       10.03      0.38 o 
  -4  -6   2      285.10      293.27      2.78 o 
  -3  -6   2       27.75       26.98      0.81 o 
  -2  -6   2      839.90      847.76      5.63 o 
  -1  -6   2      109.51      113.36      0.73 o 
   0  -6   2      217.27      209.42      1.81 o 
   1  -6   2     1648.21     1606.12     10.09 o 
   2  -6   2      500.19      516.80      5.30 o 
   3  -6   2      119.56      120.39      2.44 o 
   4  -6   2      287.37      287.70      2.15 o 
   5  -6   2      191.98      198.24      2.30 o 
   6  -6   2       86.02       84.07      1.07 o 
   7  -6   2       82.95       86.83      1.28 o 
  -6  -5   2       22.27       21.83      0.60 o 
  -5  -5   2      400.74      404.81      2.89 o 
  -4  -5   2      228.75      226.44      1.90 o 
  -3  -5   2      481.84      466.00      5.19 o 
  -2  -5   2      553.02      535.64      4.22 o 
  -1  -5   2      804.08      833.57      4.60 o 
   0  -5   2     1504.92     1538.62      7.29 o 
   1  -5   2      980.50      986.49      4.76 o 
   2  -5   2      623.29      668.00      4.87 o 
   3  -5   2        1.89        2.32      0.56 o 
   4  -5   2       68.99       63.83      0.63 o 
   5  -5   2       61.77       58.40      0.61 o 
   6  -5   2       32.05       35.11      0.66 o 
   7  -5   2       40.10       36.13      1.27 o 
  -7  -4   2       69.42       67.97      1.09 o 
  -6  -4   2      703.58      693.52      9.31 o 
  -5  -4   2       12.28       13.04      0.35 o 
  -4  -4   2       11.12       10.39      0.27 o 
  -3  -4   2     1733.58     1750.61     10.97 o 
  -2  -4   2      196.27      191.40      1.49 o 
  -1  -4   2     1952.03     1936.40      8.33 o 
   0  -4   2      595.00      562.69      4.14 o 
   1  -4   2        6.90       10.82      0.25 o 
   2  -4   2       18.71       23.76      0.32 o 
   3  -4   2      505.90      539.93      5.24 o 
   4  -4   2     1479.84     1477.22     10.59 o 
   5  -4   2        4.42        3.28      0.26 o 
   6  -4   2      560.73      562.09      9.31 o 
   7  -4   2        0.67        0.49      0.31 o 
  -7  -3   2       36.55       38.92      0.89 o 
  -6  -3   2      411.98      408.06      4.82 o 
  -5  -3   2      121.51      124.85      1.33 o 
  -4  -3   2      461.76      444.91      4.26 o 
  -3  -3   2      256.82      240.05      2.35 o 
  -2  -3   2     1829.58     1940.30     11.95 o 
  -1  -3   2     4699.55     4632.33     26.41 o 
   0  -3   2       78.36       92.32      0.54 o 
   1  -3   2      243.61      222.18      1.27 o 
   2  -3   2     1216.85     1342.96      7.42 o 
   3  -3   2      976.12     1018.06      8.29 o 
   4  -3   2      222.59      217.25      2.33 o 
   5  -3   2      449.06      454.87      7.02 o 
   6  -3   2        7.62        5.84      0.37 o 
   7  -3   2        0.51        0.40      0.30 o 
  -7  -2   2       28.90       28.16      0.70 o 
  -6  -2   2       18.09       18.07      0.50 o 
  -5  -2   2      282.88      293.46      4.99 o 
  -4  -2   2      745.36      738.72      9.18 o 
  -3  -2   2       22.25       19.53      0.25 o 
  -2  -2   2       93.81      100.58      0.70 o 
  -1  -2   2      949.79      909.23      4.56 o 
   0  -2   2      525.34      510.33      6.24 o 
   1  -2   2      150.94      168.32      1.62 o 
   2  -2   2       17.60       14.62      0.19 o 
   3  -2   2      406.90      369.82      3.44 o 
   4  -2   2     1209.43     1239.72     19.56 o 
   5  -2   2       94.33       90.35      0.92 o 
   6  -2   2        2.53        3.37      0.31 o 
   7  -2   2       36.83       38.26      0.86 o 
  -8  -1   2       28.46       29.34      0.90 o 
  -7  -1   2       65.27       63.18      1.37 o 
  -6  -1   2      450.72      453.12      5.44 o 
  -5  -1   2       76.94       69.24      1.15 o 
  -4  -1   2      419.38      419.31      5.20 o 
  -3  -1   2        4.16       10.85      0.35 o 
  -2  -1   2       35.37       47.80      0.83 o 
  -1  -1   2     2735.02     2742.76     30.38 o 
   0  -1   2      753.97      757.46      2.57 o 
   1  -1   2     1295.96     1317.48     12.85 o 
   2  -1   2      565.93      573.21      4.27 o 
   3  -1   2     2329.67     2390.40     26.46 o 
   4  -1   2      654.78      673.12     10.19 o 
   5  -1   2       71.28       70.11      1.26 o 
   6  -1   2       67.94       61.04      1.51 o 
   7  -1   2       24.13       24.07      0.74 o 
  -8   0   2       37.89       42.50      1.10 o 
  -7   0   2      185.26      186.33      2.93 o 
  -6   0   2       27.97       28.74      0.44 o 
  -5   0   2        2.44        2.20      0.28 o 
  -4   0   2      830.91      822.43      8.67 o 
  -3   0   2       96.28       81.39      0.94 o 
  -2   0   2      115.62      113.26      0.90 o 
  -1   0   2       52.72       64.88      0.64 o 
   0   0   2      679.64      671.77      5.01 o 
   1   0   2     1173.46     1207.58     11.60 o 
   2   0   2        1.29        2.42      0.15 o 
   3   0   2      318.65      296.36      3.04 o 
   4   0   2      135.94      131.65      2.23 o 
   5   0   2      209.10      208.34      4.65 o 
   6   0   2      230.24      221.48      1.90 o 
   7   0   2      110.60      107.93      1.43 o 
  -8   1   2      160.75      160.39      1.62 o 
  -7   1   2       88.21       92.93      0.98 o 
  -6   1   2       81.42       79.07      0.85 o 
  -5   1   2        6.78        5.94      0.18 o 
  -4   1   2      496.70      483.00      3.63 o 
  -3   1   2     1441.25     1384.04      9.38 o 
  -1   1   2     1999.27     2050.57     10.93 o 
   0   1   2        1.63        3.11      0.11 o 
   1   1   2     3499.00     3403.29     31.45 o 
   2   1   2     1502.77     1529.20     14.39 o 
   3   1   2      426.03      401.41      4.42 o 
   4   1   2       10.87       12.13      0.34 o 
   5   1   2      119.27      113.65      1.52 o 
   6   1   2      227.91      219.87      4.00 o 
  -8   2   2      121.88      127.39      1.55 o 
  -7   2   2       52.52       54.78      0.59 o 
  -6   2   2       24.79       25.10      0.32 o 
  -5   2   2      299.40      318.74      3.09 o 
  -4   2   2      165.65      151.89      1.06 o 
  -3   2   2      325.61      302.30      2.45 o 
  -2   2   2     2391.62     2471.27     12.12 o 
  -1   2   2      283.94      295.53      0.82 o 
   0   2   2        1.83        4.29      0.15 o 
   1   2   2      289.84      252.45      1.74 o 
   2   2   2      190.34      167.84      1.61 o 
   3   2   2      710.22      737.12      5.37 o 
   4   2   2        9.85       11.01      0.36 o 
   5   2   2      187.37      188.29      2.58 o 
   6   2   2        2.48        3.56      0.38 o 
  -8   3   2      109.16      105.17      1.41 o 
  -7   3   2      156.81      156.19      2.36 o 
  -6   3   2      334.53      335.86      3.34 o 
  -5   3   2       77.97       77.33      0.83 o 
  -4   3   2      695.96      715.00      5.20 o 
  -3   3   2     3047.72     3073.68     34.21 o 
  -2   3   2      970.37      991.59      4.99 o 
  -1   3   2      701.29      722.66      3.43 o 
   0   3   2       81.52       90.05      0.49 o 
   1   3   2       19.17       12.89      0.27 o 
   2   3   2     2314.45     2304.57     26.41 o 
   3   3   2      513.85      497.72      4.32 o 
   4   3   2       20.10       18.31      0.44 o 
   5   3   2        4.72        6.70      0.34 o 
   6   3   2       84.73       92.42      1.28 o 
  -8   4   2        0.42        0.12      0.43 o 
  -7   4   2      182.44      182.44      2.03 o 
  -6   4   2       81.41       81.19      1.00 o 
  -5   4   2       66.11       64.53      0.67 o 
  -4   4   2      274.20      275.12      3.14 o 
  -3   4   2      249.32      245.09      2.40 o 
  -2   4   2      103.20      122.02      0.81 o 
  -1   4   2        3.07        3.70      0.16 o 
   0   4   2       18.86       18.15      0.79 o 
   1   4   2      166.20      166.19      1.33 o 
   2   4   2       52.33       54.07      0.62 o 
   3   4   2      179.99      173.88      1.84 o 
   4   4   2       30.34       30.83      0.60 o 
   5   4   2       53.14       51.90      1.17 o 
  -8   5   2       42.08       39.61      1.29 o 
  -7   5   2       85.49       85.19      1.02 o 
  -6   5   2       13.05       14.55      0.33 o 
  -5   5   2       17.88       18.29      0.40 o 
  -4   5   2       44.48       45.99      1.03 o 
  -3   5   2       62.76       63.51      0.60 o 
  -2   5   2      768.06      803.65      7.42 o 
  -1   5   2       14.90       13.25      0.30 o 
   0   5   2      698.18      699.48      3.59 o 
   1   5   2      755.37      777.90      5.39 o 
   2   5   2      676.66      652.07      7.16 o 
   3   5   2        1.42        1.04      0.26 o 
   4   5   2       68.45       73.22      1.35 o 
  -7   6   2      102.96       99.30      1.34 o 
  -6   6   2       26.67       26.78      0.54 o 
  -5   6   2      161.81      159.50      2.82 o 
  -4   6   2        4.15        3.62      0.30 o 
  -3   6   2        9.56       11.41      0.36 o 
  -2   6   2       71.19       66.01      0.64 o 
  -1   6   2      402.72      401.89      2.39 o 
   0   6   2      334.67      345.92      2.22 o 
   1   6   2       20.45       16.41      0.43 o 
   2   6   2       40.72       42.13      0.72 o 
   3   6   2      146.67      137.96      1.43 o 
   4   6   2      155.50      158.13      2.26 o 
  -7   7   2        9.22        9.58      0.41 o 
  -6   7   2        2.86        2.84      0.31 o 
  -5   7   2      278.29      273.06      3.76 o 
  -4   7   2      316.86      304.12      4.55 o 
  -3   7   2      186.14      179.07      1.32 o 
  -2   7   2       50.19       47.09      0.65 o 
  -1   7   2      193.87      206.87      1.40 o 
   0   7   2      456.01      440.34      1.92 o 
   1   7   2        9.80       13.59      0.48 o 
   2   7   2      102.03      102.42      1.99 o 
   3   7   2       47.29       47.78      0.97 o 
  -6   8   2       15.59       16.26      0.63 o 
  -5   8   2      366.00      363.60      3.46 o 
  -4   8   2      141.92      142.16      1.37 o 
  -3   8   2      106.36      106.25      1.10 o 
  -2   8   2        7.04        9.76      0.41 o 
  -1   8   2      155.41      149.57      1.06 o 
   0   8   2       50.01       51.52      0.67 o 
   1   8   2       45.85       46.83      0.85 o 
   2   8   2       21.25       21.36      0.74 o 
  -4   9   2       21.82       21.79      0.74 o 
  -3   9   2        4.93        5.12      0.39 o 
  -2   9   2       11.07       10.19      0.45 o 
  -1   9   2        3.72        4.72      0.37 o 
   0   9   2      119.08      124.48      1.22 o 
   1 -11   3       72.33       71.60      1.26 o 
   2 -11   3        1.62        1.25      0.40 o 
  -2 -10   3       64.84       63.98      0.90 o 
  -1 -10   3       46.32       41.70      0.73 o 
   0 -10   3      338.35      346.14      2.09 o 
   1 -10   3       65.37       65.28      0.85 o 
   2 -10   3       52.56       50.68      0.88 o 
   3 -10   3       40.62       38.14      1.02 o 
   4 -10   3      134.65      134.42      1.69 o 
  -3  -9   3       86.57       82.60      1.05 o 
  -2  -9   3       55.25       57.50      0.80 o 
  -1  -9   3        6.12        7.31      0.38 o 
   0  -9   3      495.23      489.29      3.66 o 
   1  -9   3      204.45      210.53      1.91 o 
   2  -9   3      215.59      219.20      3.12 o 
   3  -9   3        5.54        5.96      0.44 o 
   4  -9   3       73.47       75.24      1.14 o 
   5  -9   3      316.78      307.91      5.00 o 
  -4  -8   3       27.53       31.17      0.65 o 
  -3  -8   3      370.00      362.64      2.38 o 
  -2  -8   3      402.98      382.35      3.56 o 
  -1  -8   3       72.77       70.95      0.73 o 
   0  -8   3      823.07      829.24      4.59 o 
   1  -8   3       10.07        9.66      0.34 o 
   2  -8   3     1034.10     1065.39      9.92 o 
   3  -8   3      120.97      123.68      2.32 o 
   4  -8   3      137.63      132.61      2.56 o 
   5  -8   3      181.56      182.23      3.16 o 
   6  -8   3       62.43       66.10      1.08 o 
  -5  -7   3       64.79       63.13      0.84 o 
  -4  -7   3      195.39      190.00      1.18 o 
  -3  -7   3      419.42      437.67      3.31 o 
  -2  -7   3        3.49        3.84      0.29 o 
  -1  -7   3      871.75      839.12      4.08 o 
   0  -7   3        0.88        1.40      0.24 o 
   1  -7   3        1.72        1.66      0.20 o 
   2  -7   3      359.38      362.20      3.33 o 
   3  -7   3      389.71      399.11      8.74 o 
   4  -7   3      126.07      115.92      1.67 o 
   5  -7   3       26.15       26.54      0.62 o 
   6  -7   3        2.52        2.30      0.35 o 
  -6  -6   3      163.09      168.41      1.70 o 
  -5  -6   3      130.81      132.59      0.94 o 
  -4  -6   3      251.95      246.44      1.92 o 
  -3  -6   3       11.59        9.86      0.43 o 
  -2  -6   3     1436.30     1435.92      5.45 o 
  -1  -6   3      163.52      156.70      1.31 o 
   0  -6   3      120.62      116.54      0.96 o 
   1  -6   3        1.00        1.47      0.17 o 
   2  -6   3      852.55      927.92     10.15 o 
   3  -6   3      388.32      393.12      4.24 o 
   4  -6   3       55.86       52.91      0.66 o 
   5  -6   3       15.76       17.59      0.57 o 
   6  -6   3       34.35       35.31      0.77 o 
   7  -6   3      196.37      203.64      2.60 o 
  -6  -5   3       71.08       74.71      0.93 o 
  -5  -5   3      432.40      434.50      4.19 o 
  -4  -5   3      203.89      195.48      1.42 o 
  -3  -5   3      557.25      557.10      3.19 o 
  -2  -5   3      628.40      662.46      3.73 o 
  -1  -5   3      894.40      927.46      5.83 o 
   0  -5   3      218.41      230.88      1.31 o 
   1  -5   3      185.81      209.78      3.16 o 
   2  -5   3       99.51      100.52      0.97 o 
   3  -5   3        1.27        0.95      0.15 o 
   4  -5   3      479.54      506.01      3.76 o 
   5  -5   3       39.70       41.41      0.68 o 
   6  -5   3        5.60        4.46      0.39 o 
   7  -5   3      372.44      356.28      6.18 o 
  -7  -4   3       20.22       22.16      0.85 o 
  -6  -4   3      142.25      139.72      1.56 o 
  -5  -4   3        1.07        2.19      0.34 o 
  -4  -4   3       35.96       38.63      0.48 o 
  -3  -4   3      103.83       90.12      0.53 o 
  -2  -4   3      175.98      155.10      0.97 o 
  -1  -4   3     2521.11     2659.65     17.85 o 
   0  -4   3      325.01      365.92     16.24 o 
   1  -4   3      516.03      579.49      3.42 o 
   2  -4   3      558.03      574.98      4.49 o 
   3  -4   3      284.87      278.56      1.50 o 
   4  -4   3      723.41      728.93      5.78 o 
   5  -4   3       48.95       47.75      0.66 o 
   6  -4   3      443.26      435.57      3.41 o 
   7  -4   3       28.81       24.95      0.74 o 
  -7  -3   3      155.96      161.71      1.46 o 
  -6  -3   3       27.44       27.32      0.53 o 
  -5  -3   3       17.06       15.87      0.37 o 
  -4  -3   3      682.61      709.23      7.42 o 
  -3  -3   3      712.33      724.62      5.14 o 
  -2  -3   3     1766.30     1814.03      7.27 o 
  -1  -3   3       46.56       33.93      0.32 o 
   0  -3   3        1.11        2.33      0.16 o 
   1  -3   3       16.88       11.60      0.35 o 
   2  -3   3      308.45      289.55      2.50 o 
   3  -3   3     1402.84     1477.82      9.65 o 
   4  -3   3      383.61      366.90      4.71 o 
   5  -3   3      588.07      585.55     10.54 o 
   6  -3   3       44.94       47.06      0.79 o 
   7  -3   3       13.44       14.47      0.63 o 
  -8  -2   3        0.60        0.96      0.41 o 
  -7  -2   3       16.12       14.79      0.53 o 
  -6  -2   3       43.27       43.50      0.64 o 
  -5  -2   3      572.62      585.91      9.79 o 
  -4  -2   3       12.75       19.88      0.22 o 
  -3  -2   3     3250.47     3279.90     18.33 o 
  -2  -2   3      588.37      539.58      2.54 o 
  -1  -2   3      141.65      128.22      0.75 o 
   0  -2   3      600.62      605.64      3.43 o 
   1  -2   3      924.69      936.76      7.27 o 
   2  -2   3     1621.60     1649.91     15.16 o 
   3  -2   3      176.73      167.44      1.79 o 
   4  -2   3      596.79      596.64     10.00 o 
   5  -2   3       96.02       93.84      1.90 o 
   6  -2   3        9.08        9.43      0.46 o 
   7  -2   3       25.94       25.69      0.79 o 
  -8  -1   3      269.81      276.59      3.47 o 
  -7  -1   3        4.05        4.43      0.34 o 
  -6  -1   3      541.51      542.75      6.90 o 
  -5  -1   3      180.21      181.57      2.77 o 
  -4  -1   3     2098.02     2136.75     25.03 o 
  -3  -1   3     2697.76     2757.37     32.96 o 
  -2  -1   3      170.68      191.96      1.38 o 
  -1  -1   3     1414.62     1396.84      7.37 o 
   0  -1   3     2523.78     2390.45     24.09 o 
   1  -1   3     4538.79     4682.04     47.76 o 
   2  -1   3      858.55      842.95      8.17 o 
   3  -1   3       37.75       27.76      0.33 o 
   4  -1   3      237.49      231.47      3.80 o 
   5  -1   3       18.33       16.81      0.42 o 
   6  -1   3       88.68       88.62      1.15 o 
   7  -1   3       19.85       19.72      0.74 o 
  -8   0   3       58.23       62.51      0.89 o 
  -7   0   3      198.14      191.62      2.13 o 
  -6   0   3      115.69      110.38      1.06 o 
  -5   0   3        9.21        8.21      0.25 o 
  -4   0   3     1379.76     1399.53     14.85 o 
  -3   0   3        1.26        1.48      0.09 o 
  -2   0   3      643.48      677.10      4.01 o 
  -1   0   3     1108.71     1136.06      8.74 o 
   0   0   3       88.26       83.90      0.65 o 
   1   0   3     2175.43     2196.31     27.56 o 
   2   0   3      105.73       94.71      0.92 o 
   3   0   3      290.67      295.73      2.72 o 
   4   0   3        6.56        5.28      0.25 o 
   5   0   3      160.71      160.75      2.68 o 
   6   0   3       58.17       59.95      1.52 o 
  -8   1   3      343.84      345.11      5.45 o 
  -7   1   3      194.11      195.56      1.75 o 
  -6   1   3        7.30        6.30      0.24 o 
  -5   1   3       82.31       83.00      0.84 o 
  -4   1   3     4633.25     4662.52     46.98 o 
  -3   1   3      398.73      385.48      3.77 o 
  -2   1   3      199.38      217.90      1.69 o 
  -1   1   3       13.02       18.92      0.80 o 
   0   1   3      782.09      819.53      3.69 o 
   1   1   3      348.57      307.24      1.37 o 
   2   1   3        8.09       17.58      0.37 o 
   3   1   3        5.99        4.02      0.23 o 
   4   1   3      105.64      112.44      1.39 o 
   5   1   3       75.20       73.27      0.93 o 
   6   1   3      188.61      180.09      3.09 o 
  -8   2   3       13.25       13.24      0.68 o 
  -7   2   3       32.70       33.59      0.70 o 
  -6   2   3        3.36        3.64      0.24 o 
  -5   2   3        3.34        2.22      0.19 o 
  -4   2   3       68.36       71.03      0.79 o 
  -3   2   3     1315.77     1348.01     12.60 o 
  -2   2   3      910.86      926.96      7.30 o 
  -1   2   3       42.13       43.12      0.36 o 
   0   2   3       35.63       47.69      0.35 o 
   1   2   3      789.60      790.04      5.06 o 
   2   2   3      305.42      293.57      2.03 o 
   3   2   3      614.91      611.31      5.52 o 
   4   2   3      101.75       96.41      0.86 o 
   5   2   3       21.44       22.26      0.53 o 
   6   2   3      128.69      131.53      3.17 o 
  -8   3   3       59.85       56.53      1.42 o 
  -7   3   3        2.64        2.66      0.30 o 
  -6   3   3      333.01      345.00      3.75 o 
  -5   3   3      164.88      162.22      1.20 o 
  -4   3   3      484.56      487.31      4.69 o 
  -3   3   3        1.43        0.90      0.14 o 
  -2   3   3      327.59      318.43      1.98 o 
  -1   3   3      203.81      199.88      1.36 o 
   0   3   3       88.64       84.98      0.74 o 
   1   3   3      544.51      519.94      4.09 o 
   2   3   3      462.23      473.85      4.13 o 
   3   3   3      616.36      586.48      4.47 o 
   4   3   3       51.20       50.50      0.67 o 
   5   3   3        0.57        0.97      0.29 o 
  -8   4   3        1.67        1.62      0.37 o 
  -7   4   3      143.45      142.27      1.54 o 
  -6   4   3      156.63      156.25      2.09 o 
  -5   4   3      303.15      306.41      3.13 o 
  -4   4   3      256.72      255.70      4.63 o 
  -3   4   3       26.83       29.57      0.41 o 
  -2   4   3     1008.81      998.18      6.07 o 
  -1   4   3      154.06      153.98      0.73 o 
   0   4   3       92.78       89.61      0.78 o 
   1   4   3      422.33      435.39      3.61 o 
   2   4   3      805.09      790.18      6.10 o 
   3   4   3      664.82      632.49      6.16 o 
   4   4   3       81.57       75.53      0.90 o 
   5   4   3      223.76      222.85      3.80 o 
  -8   5   3        3.49        3.40      0.43 o 
  -7   5   3       40.79       41.76      0.85 o 
  -6   5   3      188.59      186.59      2.85 o 
  -5   5   3      604.99      603.32     12.66 o 
  -4   5   3       70.07       65.90      0.88 o 
  -3   5   3       55.43       54.59      1.40 o 
  -2   5   3      343.56      335.11      3.41 o 
  -1   5   3      436.48      422.37      3.10 o 
   0   5   3     1003.21     1014.74      4.44 o 
   1   5   3        1.45        1.25      0.25 o 
   2   5   3       27.94       27.17      0.68 o 
   3   5   3        2.44        2.63      0.61 o 
   4   5   3       31.60       31.99      0.75 o 
  -7   6   3       26.25       28.74      0.84 o 
  -6   6   3      207.64      205.47      3.61 o 
  -5   6   3        1.19        1.51      0.27 o 
  -4   6   3       70.99       68.33      0.87 o 
  -3   6   3      221.10      224.72      2.41 o 
  -2   6   3      115.06      118.08      1.06 o 
  -1   6   3      125.55      120.66      1.09 o 
   0   6   3      306.95      327.58      1.81 o 
   1   6   3      391.16      361.31      3.02 o 
   2   6   3       11.53       13.41      0.58 o 
   3   6   3        0.61        0.56      0.32 o 
  -6   7   3        9.01        7.69      0.42 o 
  -5   7   3      111.79      108.97      1.16 o 
  -4   7   3      112.17      105.72      1.15 o 
  -3   7   3        0.61        0.87      0.26 o 
  -2   7   3       70.65       63.60      0.99 o 
  -1   7   3       24.12       29.20      0.55 o 
   0   7   3       64.53       64.50      0.71 o 
   1   7   3        2.44        3.21      0.38 o 
   2   7   3        3.88        4.00      0.43 o 
  -5   8   3      178.38      166.90      1.67 o 
  -4   8   3      105.97      104.07      1.22 o 
  -3   8   3       24.13       25.96      0.64 o 
  -2   8   3       11.53       11.79      0.46 o 
  -1   8   3        8.96        9.35      0.41 o 
   0   8   3       91.73       94.96      1.15 o 
   1   8   3      106.82      108.19      1.56 o 
  -3   9   3       34.94       37.46      0.85 o 
  -2   9   3       23.35       25.19      0.73 o 
   0 -11   4       26.17       25.46      0.72 o 
   1 -11   4      109.31      117.90      1.54 o 
   2 -11   4       41.66       46.72      1.11 o 
  -2 -10   4      251.15      239.11      1.99 o 
  -1 -10   4      121.64      113.89      1.11 o 
   0 -10   4      188.35      181.42      1.25 o 
   1 -10   4      237.14      229.97      1.69 o 
   2 -10   4      278.46      283.91      3.52 o 
   3 -10   4        6.77        6.85      0.50 o 
   4 -10   4      101.76      103.48      1.41 o 
  -4  -9   4       15.25       17.70      0.62 o 
  -3  -9   4      138.15      149.02      1.43 o 
  -2  -9   4      394.99      382.95      3.10 o 
  -1  -9   4      161.21      161.40      1.21 o 
   0  -9   4        5.17        4.44      0.30 o 
   1  -9   4      138.80      140.41      1.60 o 
   2  -9   4        0.63        0.81      0.32 o 
   3  -9   4      345.28      344.02      5.55 o 
   4  -9   4        3.42        3.72      0.41 o 
   5  -9   4       60.31       58.83      2.42 o 
  -5  -8   4        4.48        4.03      0.42 o 
  -4  -8   4      346.89      333.31      2.30 o 
  -3  -8   4      484.69      471.06      4.21 o 
  -2  -8   4      507.76      507.10      4.29 o 
  -1  -8   4       21.84       20.49      0.46 o 
   0  -8   4      579.01      577.32      3.57 o 
   1  -8   4        0.91        1.12      0.23 o 
   2  -8   4        1.15        1.74      0.29 o 
   3  -8   4      133.36      137.31      2.65 o 
   4  -8   4       28.16       30.60      1.03 o 
   5  -8   4       70.28       68.41      1.75 o 
   6  -8   4        4.22        5.34      0.46 o 
  -5  -7   4       23.18       27.11      0.62 o 
  -4  -7   4       47.10       50.90      0.63 o 
  -3  -7   4      485.23      464.93      3.50 o 
  -2  -7   4      231.45      223.79      1.69 o 
  -1  -7   4       74.65       71.32      0.63 o 
   0  -7   4        1.23        1.67      0.19 o 
   1  -7   4      205.85      208.17      1.64 o 
   2  -7   4      846.38      872.98      9.29 o 
   3  -7   4      304.80      316.18      4.38 o 
   4  -7   4       41.28       39.22      0.63 o 
   5  -7   4      103.86      107.53      1.26 o 
   6  -7   4        5.64        5.63      0.51 o 
  -6  -6   4       57.84       56.55      1.01 o 
  -5  -6   4      109.91      109.70      0.84 o 
  -4  -6   4       80.93       81.91      0.77 o 
  -3  -6   4      150.56      155.96      0.95 o 
  -2  -6   4      131.49      131.93      0.90 o 
  -1  -6   4        3.94        5.79      0.23 o 
   0  -6   4      232.39      236.96      2.19 o 
   1  -6   4       76.12       74.88      0.78 o 
   2  -6   4      680.83      685.03      3.28 o 
   3  -6   4      339.32      337.78      3.26 o 
   4  -6   4      186.18      188.13      2.03 o 
   5  -6   4       86.63       86.86      1.11 o 
   6  -6   4       35.94       34.75      0.93 o 
  -7  -5   4       96.02       95.58      1.34 o 
  -6  -5   4      120.97      129.13      1.20 o 
  -5  -5   4       52.02       59.39      0.54 o 
  -4  -5   4       43.00       48.65      0.80 o 
  -3  -5   4      426.97      431.18      2.28 o 
  -2  -5   4      259.39      256.47      1.34 o 
  -1  -5   4      897.42      835.64     14.91 o 
   0  -5   4      903.82      915.33      6.73 o 
   1  -5   4       21.16       13.75      0.70 o 
   2  -5   4     1515.00     1567.07      7.17 o 
   3  -5   4      304.32      299.80      2.02 o 
   4  -5   4      245.64      249.97      2.46 o 
   5  -5   4       39.13       41.63      0.72 o 
   6  -5   4      245.31      250.23      3.25 o 
  -7  -4   4      115.84      114.21      1.85 o 
  -6  -4   4       13.70       14.98      0.43 o 
  -5  -4   4       79.90       80.38      0.99 o 
  -4  -4   4      297.73      286.30      1.86 o 
  -3  -4   4      272.91      285.03      1.07 o 
  -2  -4   4      535.33      515.36      3.25 o 
  -1  -4   4     3914.60     4003.09     26.81 o 
   0  -4   4     1103.34     1152.13      2.56 o 
   1  -4   4       33.17       27.40      0.34 o 
   2  -4   4        1.51        1.93      0.22 o 
   3  -4   4      560.47      570.84      3.06 o 
   4  -4   4      184.53      182.61      1.33 o 
   5  -4   4       20.29       22.52      0.58 o 
   6  -4   4        1.15        0.90      0.30 o 
  -7  -3   4       12.24       12.78      0.52 o 
  -6  -3   4        6.37        7.05      0.34 o 
  -5  -3   4     1342.69     1346.06     18.88 o 
  -4  -3   4      631.47      640.19      6.19 o 
  -3  -3   4       22.70       15.93      0.25 o 
  -2  -3   4     1664.49     1659.67      8.85 o 
  -1  -3   4       24.54       19.04      0.27 o 
   0  -3   4      804.73      851.62      6.79 o 
   1  -3   4      176.77      152.63      0.68 o 
   2  -3   4     1165.09     1165.15      8.37 o 
   3  -3   4      125.34      121.75      1.24 o 
   4  -3   4      469.33      463.66      4.88 o 
   5  -3   4      271.27      273.10      4.09 o 
   6  -3   4       40.86       42.50      0.80 o 
  -8  -2   4      121.00      125.76      1.46 o 
  -7  -2   4        5.67        6.86      0.41 o 
  -6  -2   4       13.18       11.70      0.41 o 
  -5  -2   4     1774.03     1747.83     19.80 o 
  -4  -2   4      486.38      487.30      5.14 o 
  -3  -2   4     2282.63     2316.50     17.88 o 
  -2  -2   4      378.35      403.42      2.17 o 
  -1  -2   4        2.14        1.63      0.14 o 
   0  -2   4       17.56       25.40      0.33 o 
   1  -2   4      271.28      246.65      1.51 o 
   2  -2   4      408.31      415.85      3.52 o 
   3  -2   4       10.76       11.66      0.31 o 
   4  -2   4      135.67      135.46      1.76 o 
   5  -2   4        5.15        6.23      0.31 o 
   6  -2   4       38.66       41.55      0.93 o 
  -8  -1   4       33.87       34.90      0.80 o 
  -7  -1   4        0.91        1.48      0.26 o 
  -6  -1   4      635.58      639.21      8.20 o 
  -5  -1   4       97.67       96.03      0.81 o 
  -4  -1   4      265.44      278.75      3.77 o 
  -3  -1   4      617.91      605.83      4.64 o 
  -2  -1   4      227.86      260.63      1.11 o 
  -1  -1   4       21.57       25.45      0.35 o 
   0  -1   4      341.65      305.00      2.25 o 
   1  -1   4     1355.53     1337.82     10.25 o 
   2  -1   4      825.73      808.34      8.20 o 
   3  -1   4        1.70        0.93      0.17 o 
   4  -1   4        0.82        1.15      0.19 o 
   5  -1   4       53.82       51.64      0.97 o 
   6  -1   4      656.60      651.43     16.15 o 
  -8   0   4       82.31       84.80      0.99 o 
  -7   0   4       65.55       65.13      0.75 o 
  -6   0   4       70.88       68.13      0.83 o 
  -5   0   4       29.32       25.71      0.40 o 
  -4   0   4       71.84       67.96      0.70 o 
  -3   0   4      542.88      562.61      6.30 o 
  -2   0   4      106.69      123.86      0.85 o 
  -1   0   4      450.03      438.86      3.57 o 
   0   0   4     1075.81     1064.67      7.90 o 
   1   0   4     3731.18     3917.64     44.75 o 
   2   0   4      834.02      867.76      8.27 o 
   3   0   4       17.88       15.48      0.37 o 
   4   0   4       13.24       11.88      0.37 o 
   5   0   4      245.24      251.34      3.24 o 
   6   0   4      100.32      101.77      2.36 o 
  -8   1   4      104.32      109.47      1.14 o 
  -7   1   4       30.09       30.57      0.46 o 
  -6   1   4      240.10      243.33      1.68 o 
  -5   1   4       32.26       30.91      0.44 o 
  -4   1   4        4.15        5.12      0.17 o 
  -3   1   4      123.12       90.14      0.81 o 
  -2   1   4      752.81      764.43      6.28 o 
  -1   1   4      183.92      168.86      1.16 o 
   0   1   4       35.06       25.55      0.47 o 
   1   1   4      646.57      625.32      2.49 o 
   2   1   4      615.11      609.37      7.81 o 
   3   1   4       19.21       18.80      0.43 o 
   4   1   4      300.67      287.71      3.89 o 
   5   1   4      244.60      232.94      3.33 o 
  -8   2   4       48.30       48.66      0.91 o 
  -7   2   4       33.86       32.71      0.72 o 
  -6   2   4       34.00       33.34      0.55 o 
  -5   2   4      317.23      330.15      3.07 o 
  -4   2   4     1801.70     1733.93     18.54 o 
  -3   2   4     2172.72     2232.87     22.23 o 
  -2   2   4      183.44      162.94      1.08 o 
  -1   2   4     1954.81     1956.95     14.02 o 
   0   2   4      534.98      568.77      2.60 o 
   1   2   4      707.70      690.59      3.95 o 
   2   2   4       20.52       17.68      0.50 o 
   3   2   4       81.19       84.58      0.83 o 
   4   2   4      331.59      323.40      3.74 o 
   5   2   4       33.30       35.03      0.74 o 
  -8   3   4       12.84       12.44      0.58 o 
  -7   3   4      114.01      108.54      1.31 o 
  -6   3   4      326.87      326.85      2.96 o 
  -5   3   4       33.86       35.75      0.49 o 
  -4   3   4      554.90      544.77      8.17 o 
  -3   3   4      153.56      148.45      2.10 o 
  -2   3   4      123.12      116.79      0.63 o 
  -1   3   4      396.10      374.23      1.68 o 
   0   3   4        2.14        2.63      0.17 o 
   1   3   4      318.08      305.80      2.99 o 
   2   3   4        8.51        7.36      0.41 o 
   3   3   4      305.77      304.35      4.46 o 
   4   3   4       44.32       46.06      0.69 o 
   5   3   4        0.65        0.36      0.30 o 
  -8   4   4       16.40       15.48      0.72 o 
  -7   4   4      174.12      174.43      1.62 o 
  -6   4   4      360.58      363.67      4.91 o 
  -5   4   4      540.95      530.18      7.87 o 
  -4   4   4      313.16      313.01      2.93 o 
  -3   4   4      174.87      171.35      2.50 o 
  -2   4   4      407.16      417.72      4.00 o 
  -1   4   4      122.75      125.32      0.71 o 
   0   4   4      796.39      782.82      6.51 o 
   1   4   4      218.05      217.91      2.01 o 
   2   4   4        2.14        2.48      0.33 o 
   3   4   4      261.34      254.13      5.99 o 
   4   4   4       51.56       57.85      0.99 o 
  -7   5   4       47.48       48.89      0.84 o 
  -6   5   4      151.60      145.41      2.79 o 
  -5   5   4      313.76      302.71      5.02 o 
  -4   5   4      187.39      181.46      1.91 o 
  -3   5   4        0.62        1.29      0.39 o 
  -2   5   4       49.46       50.67      0.64 o 
  -1   5   4      134.72      132.50      0.79 o 
   0   5   4       31.00       29.26      0.49 o 
   1   5   4        1.21        1.92      0.32 o 
   2   5   4       40.22       37.72      0.73 o 
   3   5   4        8.15        9.59      0.53 o 
  -7   6   4       10.83       11.53      0.43 o 
  -6   6   4      263.81      245.61      3.66 o 
  -5   6   4        3.73        3.47      0.40 o 
  -4   6   4      187.66      190.45      2.35 o 
  -3   6   4        3.84        3.71      0.28 o 
  -2   6   4      181.83      187.35      1.80 o 
  -1   6   4     1037.33     1035.04      7.17 o 
   0   6   4      324.43      338.83      1.58 o 
   1   6   4        4.30        4.76      0.39 o 
   2   6   4        1.15        0.53      0.34 o 
  -6   7   4        9.26        8.08      0.54 o 
  -5   7   4        3.38        4.53      0.38 o 
  -4   7   4      111.42      106.24      1.13 o 
  -3   7   4       15.80       18.71      0.55 o 
  -2   7   4      102.63      103.37      1.14 o 
  -1   7   4       21.76       24.11      0.55 o 
   0   7   4       96.45       99.60      1.04 o 
   1   7   4       12.48       12.11      0.55 o 
  -5   8   4       98.13       92.40      1.32 o 
  -4   8   4       55.34       59.27      1.00 o 
  -3   8   4       89.76       93.19      1.11 o 
  -2   8   4      159.07      158.04      1.74 o 
  -1   8   4       28.79       33.33      0.70 o 
   0 -11   5      177.50      187.29      2.26 o 
   1 -11   5       90.37       91.98      1.38 o 
   2 -11   5       22.02       21.99      0.90 o 
  -3 -10   5       92.16       92.27      1.11 o 
  -2 -10   5       14.68       14.05      0.51 o 
  -1 -10   5       97.90       92.64      1.00 o 
   0 -10   5       34.36       32.78      0.69 o 
   1 -10   5       59.27       59.84      0.88 o 
   2 -10   5       98.40      107.02      1.37 o 
   3 -10   5        8.63        6.86      0.50 o 
   4 -10   5       85.61       84.75      2.09 o 
  -4  -9   5      190.65      195.44      4.05 o 
  -3  -9   5       99.41       93.70      1.31 o 
  -2  -9   5      106.77      105.98      1.28 o 
  -1  -9   5       82.63       80.93      0.92 o 
   0  -9   5        0.88        1.19      0.26 o 
   1  -9   5      861.57      863.39      7.14 o 
   2  -9   5        7.60        8.62      0.52 o 
   3  -9   5      244.39      249.57      5.41 o 
   4  -9   5       84.55       82.38      1.19 o 
   5  -9   5       60.67       61.65      1.35 o 
  -5  -8   5       12.95       12.50      0.53 o 
  -4  -8   5      182.47      185.82      1.89 o 
  -3  -8   5       32.42       31.16      0.57 o 
  -2  -8   5      911.58      902.02      6.37 o 
  -1  -8   5        1.79        2.12      0.25 o 
   0  -8   5       95.13       97.28      0.88 o 
   1  -8   5        0.93        0.88      0.23 o 
   2  -8   5      343.80      353.86      2.51 o 
   3  -8   5      598.00      601.53      9.39 o 
   4  -8   5       29.46       26.75      0.73 o 
   5  -8   5       80.81       77.13      1.33 o 
  -6  -7   5        0.74        1.35      0.38 o 
  -5  -7   5      233.83      225.66      8.33 o 
  -4  -7   5      319.98      304.91      2.50 o 
  -3  -7   5      267.28      270.43      2.84 o 
  -2  -7   5      534.01      537.72      3.55 o 
  -1  -7   5      150.09      146.69      0.88 o 
   0  -7   5      549.76      538.83      3.69 o 
   1  -7   5      230.33      229.72      1.67 o 
   2  -7   5      854.46      861.54      5.81 o 
   3  -7   5      436.39      429.07      3.23 o 
   4  -7   5       97.10       96.93      1.56 o 
   5  -7   5       23.08       24.44      0.82 o 
   6  -7   5       32.20       30.66      0.95 o 
  -6  -6   5      267.50      271.77      4.87 o 
  -5  -6   5      264.32      264.40      1.74 o 
  -4  -6   5       24.12       24.35      0.43 o 
  -3  -6   5      451.08      433.60      2.55 o 
  -2  -6   5      212.32      211.17      1.20 o 
  -1  -6   5        3.30        4.62      0.24 o 
   0  -6   5       77.60       72.12      0.60 o 
   1  -6   5     1058.43     1088.67      5.30 o 
   2  -6   5      324.25      305.78      1.57 o 
   3  -6   5      254.61      254.07      2.16 o 
   4  -6   5       21.17       21.86      0.81 o 
   5  -6   5        1.13        0.95      0.37 o 
   6  -6   5        2.54        3.11      0.48 o 
  -7  -5   5       77.22       84.18      1.78 o 
  -6  -5   5      568.31      571.16      5.88 o 
  -5  -5   5      103.73      107.64      0.83 o 
  -4  -5   5      431.20      428.07      1.94 o 
  -3  -5   5       61.75       60.86      0.50 o 
  -2  -5   5      342.67      327.30      1.77 o 
  -1  -5   5       39.99       33.58      0.42 o 
   0  -5   5     1814.95     1929.54      4.84 o 
   1  -5   5      434.50      418.47      2.84 o 
   2  -5   5       92.59       83.26      0.64 o 
   3  -5   5       61.01       64.20      0.57 o 
   4  -5   5      163.09      171.11      1.49 o 
   5  -5   5      253.43      257.65      3.30 o 
   6  -5   5       22.41       26.05      1.20 o 
  -7  -4   5      318.08      314.19      2.25 o 
  -6  -4   5       14.17       14.95      0.47 o 
  -5  -4   5      303.74      312.39      3.95 o 
  -4  -4   5      305.01      307.41      2.48 o 
  -3  -4   5       70.25       70.13      0.57 o 
  -2  -4   5      196.50      184.52      1.47 o 
  -1  -4   5       93.85       93.42      0.65 o 
   0  -4   5      178.43      169.19      1.21 o 
   1  -4   5       13.49        8.51      0.27 o 
   2  -4   5       25.92       25.51      0.45 o 
   3  -4   5      112.51      107.89      0.67 o 
   4  -4   5       38.55       38.74      0.55 o 
   5  -4   5      638.61      651.16      7.51 o 
   6  -4   5       61.71       62.97      0.98 o 
  -8  -3   5       30.35       33.62      0.92 o 
  -7  -3   5       14.06       12.22      0.51 o 
  -6  -3   5        2.00        1.91      0.28 o 
  -5  -3   5      269.42      260.99      2.86 o 
  -4  -3   5      171.42      173.07      1.37 o 
  -3  -3   5       42.62       34.66      0.37 o 
  -2  -3   5       19.38       14.93      0.23 o 
  -1  -3   5      721.89      742.37      2.96 o 
   0  -3   5     2696.83     2819.52     13.10 o 
   1  -3   5       29.01       21.97      0.32 o 
   2  -3   5      390.23      396.53      2.69 o 
   3  -3   5       12.28       10.16      0.31 o 
   4  -3   5      980.17      981.52      8.36 o 
   5  -3   5       89.78       91.82      1.31 o 
   6  -3   5       23.99       24.19      0.78 o 
  -8  -2   5        7.34        7.77      0.50 o 
  -7  -2   5        0.96        0.79      0.26 o 
  -6  -2   5      173.97      173.92      1.82 o 
  -5  -2   5      936.75      963.04     13.85 o 
  -4  -2   5      405.92      412.73      4.75 o 
  -3  -2   5      185.43      173.64      1.47 o 
  -2  -2   5      277.80      342.66      1.96 o 
  -1  -2   5       58.30       47.87      0.40 o 
   0  -2   5      815.22      798.54      4.35 o 
   1  -2   5     1587.28     1682.41     13.01 o 
   2  -2   5       23.47       21.28      0.38 o 
   3  -2   5      297.79      310.43      4.08 o 
   4  -2   5      426.47      426.73      4.51 o 
   5  -2   5       83.80       82.95      0.98 o 
   6  -2   5      121.31      123.20      1.58 o 
  -8  -1   5       13.40       13.54      0.54 o 
  -7  -1   5       79.30       80.29      0.87 o 
  -6  -1   5        1.09        1.10      0.25 o 
  -5  -1   5      730.32      704.55      6.89 o 
  -4  -1   5     1035.78     1028.30     10.57 o 
  -3  -1   5       50.23       45.95      0.36 o 
  -2  -1   5      121.03      124.19      0.80 o 
  -1  -1   5      173.89      145.83      1.19 o 
   0  -1   5     3332.75     3461.08     31.69 o 
   1  -1   5      278.87      256.37      2.20 o 
   2  -1   5      333.55      333.91      4.13 o 
   3  -1   5      233.13      222.13      2.22 o 
   4  -1   5       58.15       53.92      0.65 o 
   5  -1   5       57.79       59.97      0.85 o 
   6  -1   5       73.78       77.84      1.43 o 
  -8   0   5      241.32      235.42      3.16 o 
  -7   0   5      249.89      252.88      1.64 o 
  -6   0   5      176.95      176.27      1.40 o 
  -5   0   5      930.29      930.86      9.83 o 
  -4   0   5       34.64       28.84      0.44 o 
  -3   0   5     1089.45     1133.65      9.93 o 
  -2   0   5      511.26      456.95      3.06 o 
  -1   0   5     2384.83     2528.35     14.77 o 
   0   0   5     1262.13     1276.15      5.18 o 
   1   0   5      119.52      112.19      1.54 o 
   2   0   5      585.43      582.86      5.18 o 
   3   0   5       18.84       16.34      0.42 o 
   4   0   5        0.66        0.82      0.22 o 
   5   0   5      145.70      140.77      2.26 o 
  -8   1   5      176.31      176.10      1.59 o 
  -7   1   5       65.37       67.75      0.87 o 
  -6   1   5      231.10      225.85      3.29 o 
  -5   1   5        8.24       10.48      0.36 o 
  -4   1   5       59.71       59.37      0.72 o 
  -3   1   5      488.09      475.12      6.38 o 
  -2   1   5      154.33      169.75      1.14 o 
  -1   1   5      655.92      625.71      3.65 o 
   0   1   5       49.95       48.99      0.39 o 
   1   1   5       99.66      111.26      0.85 o 
   2   1   5      127.10      122.44      1.67 o 
   3   1   5       50.97       45.18      0.82 o 
   4   1   5       59.26       63.87      0.79 o 
   5   1   5       18.86       21.39      0.62 o 
  -8   2   5       27.90       28.94      0.76 o 
  -7   2   5      232.46      222.43      2.19 o 
  -6   2   5     1027.35      968.79     12.37 o 
  -5   2   5      109.61      107.94      1.55 o 
  -4   2   5       14.95       16.00      0.55 o 
  -3   2   5      776.91      785.92      8.33 o 
  -2   2   5      926.92      952.29      7.30 o 
  -1   2   5      285.66      278.12      1.34 o 
   0   2   5      110.84      125.44      0.71 o 
   1   2   5       13.90       13.95      0.40 o 
   2   2   5      200.72      210.05      1.42 o 
   3   2   5      108.07      105.60      1.23 o 
   4   2   5      213.88      201.99      2.55 o 
  -8   3   5        4.83        5.10      0.45 o 
  -7   3   5        0.52        0.35      0.29 o 
  -6   3   5       25.62       27.86      0.86 o 
  -5   3   5       40.29       36.64      0.56 o 
  -4   3   5       79.27       82.14      0.84 o 
  -3   3   5       33.95       31.71      0.48 o 
  -2   3   5       28.07       24.74      0.35 o 
  -1   3   5      756.07      772.55      4.22 o 
   0   3   5       51.52       50.96      0.53 o 
   1   3   5      159.18      153.75      2.41 o 
   2   3   5      124.39      125.26      2.25 o 
   3   3   5      142.31      140.26      2.82 o 
   4   3   5      170.07      165.59      1.89 o 
  -8   4   5       48.37       43.98      0.84 o 
  -7   4   5      166.01      150.54      2.40 o 
  -6   4   5      158.35      157.87      2.15 o 
  -5   4   5       17.98       15.73      0.48 o 
  -4   4   5      138.04      137.07      2.28 o 
  -3   4   5        0.82        1.03      0.20 o 
  -2   4   5      564.88      576.58      5.84 o 
  -1   4   5      194.24      196.93      1.40 o 
   0   4   5      145.25      144.36      0.90 o 
   1   4   5      215.97      205.59      1.54 o 
   2   4   5      126.90      128.14      2.23 o 
   3   4   5       53.30       57.05      1.82 o 
  -7   5   5       54.58       56.17      0.96 o 
  -6   5   5       47.42       45.15      0.74 o 
  -5   5   5      128.71      129.37      1.20 o 
  -4   5   5        0.99        1.05      0.25 o 
  -3   5   5      158.31      161.33      1.97 o 
  -2   5   5        0.64        0.65      0.22 o 
  -1   5   5      285.41      290.81      1.33 o 
   0   5   5      435.17      438.43      3.68 o 
   1   5   5      286.91      279.02      1.74 o 
   2   5   5        7.65        8.44      0.52 o 
  -6   6   5      259.50      252.50      2.39 o 
  -5   6   5        4.03        3.49      0.35 o 
  -4   6   5      261.41      258.69      2.29 o 
  -3   6   5      175.87      178.51      1.67 o 
  -2   6   5      232.45      240.26      1.79 o 
  -1   6   5       46.11       47.34      0.67 o 
   0   6   5       33.49       36.79      1.03 o 
   1   6   5       62.16       68.88      0.99 o 
  -5   7   5       85.41       81.66      1.23 o 
  -4   7   5      118.74      123.83      1.23 o 
  -3   7   5        9.04       10.94      0.55 o 
  -2   7   5      131.72      138.70      1.28 o 
  -1   7   5      118.44      111.83      1.53 o 
   0   7   5       69.53       75.23      1.17 o 
  -1 -11   6       11.57       10.21      0.56 o 
   0 -11   6       37.30       35.01      0.94 o 
   1 -11   6      108.80      106.25      1.31 o 
   2 -11   6      197.02      198.59      4.45 o 
  -3 -10   6      209.00      217.33      1.77 o 
  -2 -10   6       25.59       30.57      0.66 o 
  -1 -10   6      113.22      115.24      1.19 o 
   0 -10   6      104.50      110.40      1.06 o 
   1 -10   6      384.87      389.27      2.47 o 
   2 -10   6      115.07      117.76      1.44 o 
   3 -10   6       12.25        9.52      0.56 o 
  -4  -9   6      353.98      361.04      3.59 o 
  -3  -9   6      187.99      177.48      3.16 o 
  -2  -9   6      134.57      123.84      1.24 o 
  -1  -9   6      361.24      352.87      3.01 o 
   0  -9   6      243.89      237.48      1.43 o 
   1  -9   6      355.83      354.66      3.43 o 
   2  -9   6       42.33       41.89      0.79 o 
   3  -9   6      147.51      150.32      2.68 o 
   4  -9   6       20.99       19.72      0.82 o 
  -5  -8   6       42.43       48.53      0.83 o 
  -4  -8   6      385.77      377.81      3.37 o 
  -3  -8   6      246.21      229.56      2.67 o 
  -2  -8   6       11.23       12.85      0.44 o 
  -1  -8   6       18.17       17.85      1.06 o 
   0  -8   6      111.69      113.10      1.12 o 
   1  -8   6      217.99      218.00      1.61 o 
   2  -8   6       17.13       19.80      0.63 o 
   3  -8   6      122.24      126.46      1.43 o 
   4  -8   6       69.36       66.98      2.57 o 
   5  -8   6      145.44      140.57      3.01 o 
  -6  -7   6      237.37      239.08      2.35 o 
  -5  -7   6      309.32      316.64      2.84 o 
  -4  -7   6      226.18      207.54      2.24 o 
  -3  -7   6       91.19       91.79      0.86 o 
  -2  -7   6      724.43      708.21      4.60 o 
  -1  -7   6      128.40      128.16      1.27 o 
   0  -7   6       67.57       71.25      0.73 o 
   1  -7   6      105.47      103.61      1.05 o 
   2  -7   6      251.75      260.03      1.42 o 
   3  -7   6       31.05       29.54      0.62 o 
   4  -7   6       96.05      102.02      1.63 o 
   5  -7   6        4.13        3.38      0.56 o 
  -6  -6   6      197.18      212.66      2.01 o 
  -5  -6   6      354.30      334.65      2.05 o 
  -4  -6   6       40.82       43.02      0.83 o 
  -3  -6   6      108.43      109.97      0.88 o 
  -2  -6   6       13.37       13.57      0.36 o 
  -1  -6   6      607.93      601.04      3.95 o 
   0  -6   6      211.29      203.02      1.06 o 
   1  -6   6      469.78      504.63      2.97 o 
   2  -6   6       26.03       29.23      0.58 o 
   3  -6   6      543.37      537.50      4.81 o 
   4  -6   6       20.34       22.40      0.57 o 
   5  -6   6       32.93       35.90      0.98 o 
  -7  -5   6       68.89       75.66      1.41 o 
  -6  -5   6      455.83      455.47      4.82 o 
  -5  -5   6       45.57       48.07      0.61 o 
  -4  -5   6       50.69       52.11      0.61 o 
  -3  -5   6      165.68      163.20      1.59 o 
  -2  -5   6      409.78      411.73      1.97 o 
  -1  -5   6      303.24      291.26      1.23 o 
   0  -5   6     1406.45     1413.98      3.63 o 
   1  -5   6       97.16       99.11      0.86 o 
   2  -5   6      158.06      157.18      0.86 o 
   3  -5   6      450.37      451.14      2.84 o 
   4  -5   6        9.57        9.90      0.41 o 
   5  -5   6       65.22       69.26      1.76 o 
  -7  -4   6      119.88      126.71      1.69 o 
  -6  -4   6       64.54       64.01      0.87 o 
  -5  -4   6      360.79      361.35      4.99 o 
  -4  -4   6       45.68       44.07      0.46 o 
  -3  -4   6       19.66       17.95      0.30 o 
  -2  -4   6      425.86      394.35      2.71 o 
  -1  -4   6      923.56      931.94      4.91 o 
   0  -4   6     1933.80     1979.98      8.34 o 
   1  -4   6       42.40       38.20      0.46 o 
   2  -4   6       25.92       26.31      0.39 o 
   3  -4   6      162.54      167.68      0.95 o 
   4  -4   6      403.07      413.31      4.47 o 
   5  -4   6      886.54      899.15     12.66 o 
  -8  -3   6       46.55       50.53      1.15 o 
  -7  -3   6        1.15        1.96      0.31 o 
  -6  -3   6       85.59       84.22      0.97 o 
  -5  -3   6      285.53      282.54      4.14 o 
  -4  -3   6      251.81      254.14      2.83 o 
  -3  -3   6     1186.48     1203.41      8.85 o 
  -2  -3   6     1361.76     1381.06      7.53 o 
  -1  -3   6      432.93      430.07      2.93 o 
   0  -3   6      174.55      163.11      0.72 o 
   1  -3   6      552.11      548.00      3.51 o 
   2  -3   6      203.61      208.96      1.78 o 
   3  -3   6      245.35      257.43      2.73 o 
   4  -3   6      135.10      133.30      1.13 o 
   5  -3   6      173.55      176.04      1.85 o 
  -8  -2   6       21.97       25.79      0.75 o 
  -7  -2   6      185.96      182.02      1.80 o 
  -6  -2   6      324.86      314.86      2.92 o 
  -5  -2   6       28.43       26.84      0.40 o 
  -4  -2   6     1113.80     1092.57      9.62 o 
  -3  -2   6      103.37      102.67      0.95 o 
  -2  -2   6      500.90      506.52      3.54 o 
  -1  -2   6      233.18      236.10      1.52 o 
   0  -2   6      358.39      343.65      1.69 o 
   1  -2   6      763.81      827.96      3.65 o 
   2  -2   6       58.34       49.58      0.56 o 
   3  -2   6      464.88      470.77      6.36 o 
   4  -2   6      105.04      108.28      1.17 o 
   5  -2   6      149.75      148.52      1.47 o 
  -8  -1   6        4.47        2.78      0.34 o 
  -7  -1   6      778.64      772.37      6.88 o 
  -6  -1   6       37.37       34.91      0.58 o 
  -5  -1   6      507.15      510.58      8.18 o 
  -4  -1   6      232.62      237.90      2.92 o 
  -3  -1   6       45.51       40.31      0.49 o 
  -2  -1   6      127.98      142.61      1.49 o 
  -1  -1   6      288.87      361.09      3.62 o 
   0  -1   6      784.89      858.47      4.71 o 
   1  -1   6       12.25       10.71      0.28 o 
   2  -1   6      271.83      265.51      2.25 o 
   3  -1   6       17.92       21.98      0.47 o 
   4  -1   6        0.67        0.95      0.22 o 
   5  -1   6      112.30      116.55      1.62 o 
  -8   0   6      482.56      487.63      6.28 o 
  -7   0   6      164.72      162.70      1.84 o 
  -6   0   6       17.33       18.41      0.51 o 
  -5   0   6      293.60      287.18      4.02 o 
  -4   0   6       18.87       22.77      0.74 o 
  -3   0   6      400.48      444.93      3.87 o 
  -2   0   6       72.14       67.70      0.66 o 
  -1   0   6      273.40      279.21      2.31 o 
   0   0   6      255.89      231.54      0.97 o 
   1   0   6       16.17       14.90      0.51 o 
   2   0   6      176.80      175.39      1.51 o 
   3   0   6       12.04       10.02      0.40 o 
   4   0   6      585.77      557.31      6.34 o 
   5   0   6        2.28        2.00      0.34 o 
  -8   1   6      105.09       99.64      1.49 o 
  -7   1   6       37.05       36.19      0.69 o 
  -6   1   6       26.45       26.53      0.58 o 
  -5   1   6        0.79        0.83      0.27 o 
  -4   1   6       16.34       16.16      0.36 o 
  -3   1   6      290.32      282.99      4.44 o 
  -2   1   6      899.57      927.52      5.76 o 
  -1   1   6      874.67      892.89      3.44 o 
   0   1   6      178.96      183.53      1.21 o 
   1   1   6      202.18      197.84      1.93 o 
   2   1   6        5.32        4.48      0.29 o 
   3   1   6      306.01      323.36      4.04 o 
   4   1   6       59.72       64.57      0.80 o 
  -8   2   6       85.11       77.31      1.14 o 
  -7   2   6      178.28      171.07      1.93 o 
  -6   2   6        0.80        1.14      0.25 o 
  -5   2   6        2.86        2.60      0.30 o 
  -4   2   6       51.31       50.27      0.69 o 
  -3   2   6      389.28      402.80      4.82 o 
  -2   2   6      312.29      289.81      2.47 o 
  -1   2   6       85.91       80.29      0.66 o 
   0   2   6      542.81      549.01      4.19 o 
   1   2   6      204.25      202.44      2.26 o 
   2   2   6      509.45      491.38      6.56 o 
   3   2   6      444.20      419.05      4.77 o 
   4   2   6      102.11      101.98      1.11 o 
  -8   3   6        5.47        6.72      0.51 o 
  -7   3   6       92.63       89.12      1.31 o 
  -6   3   6      344.55      330.92      4.03 o 
  -5   3   6      295.84      289.91      3.21 o 
  -4   3   6       31.47       32.26      0.76 o 
  -3   3   6     1080.53     1079.09     12.82 o 
  -2   3   6      142.27      143.98      0.78 o 
  -1   3   6      960.78      960.41      4.49 o 
   0   3   6       14.57       15.31      0.48 o 
   1   3   6        6.44        7.27      0.43 o 
   2   3   6      356.76      357.95      4.51 o 
   3   3   6      141.61      142.87      3.03 o 
  -7   4   6        4.62        2.79      0.27 o 
  -6   4   6      187.16      181.72      1.93 o 
  -5   4   6      127.39      123.99      1.38 o 
  -4   4   6      160.67      162.89      1.87 o 
  -3   4   6        0.68        0.58      0.22 o 
  -2   4   6      175.20      177.62      2.31 o 
  -1   4   6       98.45       95.49      0.77 o 
   0   4   6        0.69        0.71      0.26 o 
   1   4   6       75.24       79.64      1.27 o 
   2   4   6       79.99       81.51      1.15 o 
  -7   5   6       99.63       94.49      1.74 o 
  -6   5   6       48.69       45.54      0.80 o 
  -5   5   6      128.37      125.58      1.40 o 
  -4   5   6        3.87        3.82      0.34 o 
  -3   5   6      126.62      125.85      1.85 o 
  -2   5   6      104.81      105.42      1.26 o 
  -1   5   6      223.92      229.36      1.51 o 
   0   5   6       21.76       22.22      0.57 o 
   1   5   6      172.87      171.85      1.62 o 
  -6   6   6        4.54        5.45      0.45 o 
  -5   6   6        0.43        0.28      0.30 o 
  -4   6   6      121.68      116.94      1.28 o 
  -3   6   6        1.73        2.05      0.35 o 
  -2   6   6       10.57       10.85      0.50 o 
  -1   6   6       22.10       28.16      0.70 o 
   0   6   6       19.73       17.73      0.62 o 
  -4   7   6      136.49      135.54      1.88 o 
  -3   7   6      259.96      250.54      2.39 o 
  -2   7   6      137.08      148.17      2.00 o 
   0 -11   7      119.94      118.75      1.57 o 
   1 -11   7      188.56      195.76      1.76 o 
  -3 -10   7      155.13      170.27      1.65 o 
  -2 -10   7       84.28       81.12      1.05 o 
  -1 -10   7       94.75       94.23      1.10 o 
   0 -10   7       45.71       47.25      0.75 o 
   1 -10   7      184.97      187.12      2.57 o 
   2 -10   7       23.35       20.22      0.71 o 
   3 -10   7        9.52        9.39      0.57 o 
  -4  -9   7       34.66       36.36      0.75 o 
  -3  -9   7      123.72      112.99      1.79 o 
  -2  -9   7      121.04      108.16      1.61 o 
  -1  -9   7       48.78       50.65      1.05 o 
   0  -9   7      148.45      149.81      1.17 o 
   1  -9   7        6.23        7.53      0.36 o 
   2  -9   7       70.27       68.91      0.97 o 
   3  -9   7        4.02        2.71      0.35 o 
   4  -9   7        4.08        6.07      0.71 o 
  -5  -8   7       40.26       39.95      0.71 o 
  -4  -8   7        0.81        1.24      0.28 o 
  -3  -8   7      193.36      175.82      1.62 o 
  -2  -8   7       46.58       50.53      0.75 o 
  -1  -8   7      923.96      892.75      4.81 o 
   0  -8   7        1.07        0.56      0.24 o 
   1  -8   7       55.94       55.36      0.70 o 
   2  -8   7      367.75      361.18      2.00 o 
   3  -8   7      113.18      111.74      1.58 o 
   4  -8   7      132.28      136.88      4.61 o 
  -6  -7   7      190.73      193.10      2.37 o 
  -5  -7   7        6.39        7.47      0.38 o 
  -4  -7   7      390.69      368.13      1.73 o 
  -3  -7   7       28.25       36.88      0.60 o 
  -2  -7   7        0.93        0.72      0.23 o 
  -1  -7   7      121.99      126.63      1.10 o 
   0  -7   7       42.42       41.61      0.60 o 
   1  -7   7      348.71      340.72      2.79 o 
   2  -7   7        1.80        3.35      0.30 o 
   3  -7   7       78.07       80.48      1.08 o 
   4  -7   7      566.61      567.34     14.34 o 
   5  -7   7       29.36       33.50      1.64 o 
  -6  -6   7      318.35      340.03      3.78 o 
  -5  -6   7      136.22      125.96      0.94 o 
  -4  -6   7       54.02       63.02      0.72 o 
  -3  -6   7      237.00      223.43      1.27 o 
  -2  -6   7      825.07      815.90      3.19 o 
  -1  -6   7      385.16      389.57      2.52 o 
   0  -6   7      425.25      415.01      2.36 o 
   1  -6   7      764.70      770.75      5.27 o 
   2  -6   7        9.97        8.67      0.39 o 
   3  -6   7      350.70      347.28      2.46 o 
   4  -6   7      162.94      165.76      2.80 o 
   5  -6   7       32.41       34.28      1.22 o 
  -7  -5   7       99.38      101.80      1.61 o 
  -6  -5   7      233.24      227.07      3.18 o 
  -5  -5   7      209.77      219.59      2.97 o 
  -4  -5   7       87.43       86.42      0.90 o 
  -3  -5   7       16.67       21.59      0.41 o 
  -2  -5   7      147.14      143.72      0.92 o 
  -1  -5   7     1186.84     1151.23      5.10 o 
   0  -5   7      888.98      894.31      2.80 o 
   1  -5   7       62.87       63.06      0.77 o 
   2  -5   7       58.45       64.97      0.74 o 
   3  -5   7       17.71       17.07      0.49 o 
   4  -5   7       63.98       63.69      1.09 o 
   5  -5   7       22.48       24.66      0.89 o 
  -7  -4   7      129.34      128.92      1.70 o 
  -6  -4   7      145.42      145.49      2.61 o 
  -5  -4   7      157.51      164.66      2.80 o 
  -4  -4   7      234.30      227.34      2.11 o 
  -3  -4   7       11.59       12.48      0.32 o 
  -2  -4   7      839.95      854.47      5.02 o 
  -1  -4   7     1063.92     1082.73      4.68 o 
   0  -4   7      218.64      217.61      1.61 o 
   1  -4   7       56.48       52.87      0.63 o 
   2  -4   7      125.31      131.92      1.12 o 
   3  -4   7      351.91      358.81      1.97 o 
   4  -4   7       47.86       49.35      0.75 o 
   5  -4   7      182.29      191.19      2.81 o 
  -8  -3   7      104.98      105.59      1.58 o 
  -7  -3   7       16.28       17.61      0.63 o 
  -6  -3   7       76.04       72.97      1.34 o 
  -5  -3   7      188.70      188.70      2.57 o 
  -4  -3   7      197.36      197.68      1.71 o 
  -3  -3   7      136.75      135.15      1.31 o 
  -2  -3   7       12.86       10.85      0.36 o 
  -1  -3   7      178.27      180.40      1.07 o 
   0  -3   7       11.20       11.89      1.00 o 
   1  -3   7      150.79      151.48      1.40 o 
   2  -3   7      142.17      132.99      1.06 o 
   3  -3   7      307.01      299.07      2.92 o 
   4  -3   7      249.31      243.47      2.51 o 
   5  -3   7       36.63       36.37      0.82 o 
  -8  -2   7       36.20       34.48      0.85 o 
  -7  -2   7        0.61        0.78      0.31 o 
  -6  -2   7      114.24      110.31      1.73 o 
  -5  -2   7       44.15       50.13      0.71 o 
  -4  -2   7      762.63      792.74      7.90 o 
  -3  -2   7      455.60      487.48      3.63 o 
  -2  -2   7      838.38      847.87      7.37 o 
  -1  -2   7        2.07        2.26      0.20 o 
   0  -2   7      135.09      121.69      0.88 o 
   1  -2   7      437.30      455.36      3.67 o 
   2  -2   7      454.60      439.62      3.42 o 
   3  -2   7      391.07      389.15      3.45 o 
   4  -2   7        6.80        7.47      0.37 o 
   5  -2   7      126.27      126.56      1.71 o 
  -8  -1   7        7.45        8.47      0.66 o 
  -7  -1   7      611.64      596.83      9.77 o 
  -6  -1   7        9.91        9.30      0.62 o 
  -5  -1   7       84.66       85.57      2.03 o 
  -4  -1   7       54.95       57.02      1.27 o 
  -3  -1   7       63.95       59.99      0.54 o 
  -2  -1   7      445.37      456.71      3.56 o 
  -1  -1   7       37.03       37.07      0.54 o 
   0  -1   7       65.06       69.98      0.75 o 
   1  -1   7      132.07      138.10      0.99 o 
   2  -1   7     1076.80     1077.15      5.56 o 
   3  -1   7      133.21      134.62      1.31 o 
   4  -1   7        1.26        1.19      0.28 o 
  -8   0   7      138.67      145.96      1.67 o 
  -7   0   7      136.24      132.57      1.33 o 
  -6   0   7      119.90      118.75      2.07 o 
  -5   0   7       36.68       40.60      0.82 o 
  -4   0   7       70.77       74.07      1.57 o 
  -3   0   7      445.42      445.68      3.51 o 
  -2   0   7      827.78      848.86     10.54 o 
  -1   0   7      157.70      152.13      0.95 o 
   0   0   7        9.44        7.00      0.33 o 
   1   0   7      555.98      543.18      4.60 o 
   2   0   7      731.84      715.95      6.64 o 
   3   0   7        1.06        1.21      0.30 o 
   4   0   7      118.24      121.28      1.51 o 
  -8   1   7       52.94       53.43      1.12 o 
  -7   1   7      257.92      245.73      2.97 o 
  -6   1   7      125.66      118.67      2.17 o 
  -5   1   7       38.11       39.44      0.83 o 
  -4   1   7      242.14      228.71      5.65 o 
  -3   1   7      707.83      739.51     11.17 o 
  -2   1   7     1430.41     1458.74     10.21 o 
  -1   1   7       56.55       52.08      0.60 o 
   0   1   7       49.99       51.04      0.71 o 
   1   1   7      184.12      199.92      1.45 o 
   2   1   7       49.27       45.90      0.74 o 
   3   1   7      431.56      421.99      3.95 o 
  -8   2   7        4.82        6.06      0.36 o 
  -7   2   7       51.29       56.30      1.49 o 
  -6   2   7        6.25        4.57      0.31 o 
  -5   2   7      119.79      114.72      2.28 o 
  -4   2   7        7.34        6.61      0.36 o 
  -3   2   7      221.03      216.50      2.91 o 
  -2   2   7      447.24      446.95      3.72 o 
  -1   2   7       25.48       23.51      0.45 o 
   0   2   7      527.49      522.56      2.64 o 
   1   2   7       37.39       39.66      0.78 o 
   2   2   7      169.14      173.92      1.80 o 
   3   2   7       20.17       25.63      0.89 o 
  -7   3   7       34.99       33.42      0.66 o 
  -6   3   7       13.33       14.96      0.51 o 
  -5   3   7      421.56      398.17      5.05 o 
  -4   3   7      134.86      132.10      1.76 o 
  -3   3   7      327.36      317.23      4.46 o 
  -2   3   7       94.26       97.45      0.81 o 
  -1   3   7      125.99      127.95      1.04 o 
   0   3   7        9.43       10.20      0.44 o 
   1   3   7       44.29       44.78      0.87 o 
   2   3   7      148.64      145.02      1.50 o 
  -7   4   7        0.34        0.53      0.29 o 
  -6   4   7       86.93       80.85      1.03 o 
  -5   4   7       27.89       27.75      0.66 o 
  -4   4   7       82.94       80.35      1.01 o 
  -3   4   7        7.09        8.03      0.43 o 
  -2   4   7        0.80        0.70      0.25 o 
  -1   4   7       17.93       17.45      0.51 o 
   0   4   7      131.96      136.54      1.37 o 
   1   4   7       86.62       89.46      1.21 o 
  -6   5   7       38.35       34.75      0.83 o 
  -5   5   7      120.35      115.97      1.93 o 
  -4   5   7       80.57       81.34      1.07 o 
  -3   5   7      102.75      104.95      1.36 o 
  -2   5   7        1.13        1.41      0.30 o 
  -1   5   7      105.03      106.06      1.16 o 
   0   5   7      322.51      344.84      2.25 o 
  -5   6   7       23.92       23.91      0.77 o 
  -4   6   7       13.12       13.80      0.77 o 
  -3   6   7       31.94       35.12      0.91 o 
  -2   6   7       25.35       24.09      0.84 o 
  -3 -10   8       56.10       60.55      1.52 o 
  -2 -10   8       46.14       39.87      0.98 o 
  -1 -10   8       32.07       30.33      0.71 o 
   0 -10   8      224.32      220.18      2.36 o 
   1 -10   8      112.99      109.96      1.19 o 
   2 -10   8       15.86       16.29      0.70 o 
  -4  -9   8       24.25       25.41      0.68 o 
  -3  -9   8      187.60      187.23      2.01 o 
  -2  -9   8      256.78      252.73      2.77 o 
  -1  -9   8      171.94      180.05      1.42 o 
   0  -9   8      273.31      273.37      1.85 o 
   1  -9   8       79.74       71.29      0.85 o 
   2  -9   8      170.75      171.90      1.47 o 
   3  -9   8       63.80       65.54      1.34 o 
  -5  -8   8       73.74       74.73      0.92 o 
  -4  -8   8       11.87       10.96      0.46 o 
  -3  -8   8      789.10      749.85      6.36 o 
  -2  -8   8      284.65      290.22      2.16 o 
  -1  -8   8      877.96      821.15      4.60 o 
   0  -8   8        5.09        5.34      0.33 o 
   1  -8   8       44.06       40.06      0.64 o 
   2  -8   8      172.69      169.73      1.47 o 
   3  -8   8       40.57       48.64      1.16 o 
   4  -8   8      119.10      122.53      3.86 o 
  -6  -7   8      359.88      366.61      5.42 o 
  -5  -7   8       53.00       53.80      0.75 o 
  -4  -7   8       15.48       12.36      0.45 o 
  -3  -7   8        5.90        9.12      0.40 o 
  -2  -7   8      605.15      570.48      3.25 o 
  -1  -7   8      270.67      268.90      1.51 o 
   0  -7   8       62.52       55.66      0.69 o 
   1  -7   8       53.45       58.80      0.67 o 
   2  -7   8      172.52      167.07      1.40 o 
   3  -7   8      309.76      303.60      5.26 o 
   4  -7   8       71.11       74.85      1.46 o 
  -6  -6   8      127.94      131.43      2.40 o 
  -5  -6   8      370.79      355.21      3.45 o 
  -4  -6   8      268.06      293.29      2.86 o 
  -3  -6   8      145.64      137.35      0.94 o 
  -2  -6   8        6.41        6.18      0.31 o 
  -1  -6   8      105.88      104.31      0.93 o 
   0  -6   8      298.64      291.37      1.44 o 
   1  -6   8        2.55        2.07      0.25 o 
   2  -6   8      136.15      144.52      1.66 o 
   3  -6   8       38.81       38.68      0.76 o 
   4  -6   8      138.90      145.93      2.18 o 
  -7  -5   8       95.31       97.74      1.58 o 
  -6  -5   8       92.92       86.69      1.22 o 
  -5  -5   8        2.31        1.99      0.28 o 
  -4  -5   8        3.52        3.65      0.24 o 
  -3  -5   8      359.00      342.68      3.89 o 
  -2  -5   8        3.19        2.86      0.25 o 
  -1  -5   8      615.18      612.03      2.12 o 
   0  -5   8       12.29       12.41      0.38 o 
   1  -5   8      351.38      342.74      2.13 o 
   2  -5   8       53.13       51.35      0.79 o 
   3  -5   8        5.87        7.48      0.42 o 
   4  -5   8      137.10      131.35      2.74 o 
  -7  -4   8        6.22        5.66      0.48 o 
  -6  -4   8       32.54       37.12      0.76 o 
  -5  -4   8        1.35        1.27      0.25 o 
  -4  -4   8      428.88      434.97      3.33 o 
  -3  -4   8        9.73       10.80      0.35 o 
  -2  -4   8      656.03      658.71      5.04 o 
  -1  -4   8      146.69      139.90      1.11 o 
   0  -4   8      305.60      308.41      2.01 o 
   1  -4   8      932.87      912.99      9.69 o 
   2  -4   8       18.73       17.19      0.54 o 
   3  -4   8       40.53       42.39      0.79 o 
   4  -4   8      182.49      175.89      1.54 o 
  -7  -3   8       31.73       35.18      0.85 o 
  -6  -3   8       13.88       10.97      0.55 o 
  -5  -3   8      133.52      137.48      3.01 o 
  -4  -3   8       72.52       70.04      1.01 o 
  -3  -3   8      912.91      962.28      7.31 o 
  -2  -3   8      404.78      417.27      4.07 o 
  -1  -3   8        3.14        4.25      0.45 o 
   0  -3   8       43.49       42.79      0.90 o 
   1  -3   8      516.37      520.07      4.22 o 
   2  -3   8      340.55      358.11      2.48 o 
   3  -3   8      356.65      346.06      4.87 o 
   4  -3   8       66.64       61.57      0.98 o 
  -8  -2   8       96.97       94.45      1.68 o 
  -7  -2   8        3.43        2.65      0.50 o 
  -6  -2   8      195.90      194.18      4.62 o 
  -5  -2   8       96.34       96.18      2.26 o 
  -4  -2   8     1598.40     1666.97     13.29 o 
  -3  -2   8      547.29      567.65      5.79 o 
  -2  -2   8       61.48       55.60      0.75 o 
  -1  -2   8      203.27      200.68      1.71 o 
   0  -2   8      227.07      231.03      2.63 o 
   1  -2   8        1.19        1.79      0.41 o 
   2  -2   8       76.32       77.67      0.96 o 
   3  -2   8      281.65      279.69      1.82 o 
   4  -2   8       10.15        8.79      0.42 o 
  -8  -1   8       28.61       29.30      1.07 o 
  -7  -1   8      146.71      154.56      2.73 o 
  -6  -1   8       26.30       26.10      1.32 o 
  -5  -1   8       82.78       82.13      3.63 o 
  -4  -1   8      614.30      631.29     17.20 o 
  -3  -1   8      352.73      364.42      3.58 o 
  -2  -1   8       50.36       44.30      0.64 o 
  -1  -1   8      103.88      114.78      2.02 o 
   0  -1   8      116.10      116.19      1.87 o 
   1  -1   8      382.10      388.39      4.72 o 
   2  -1   8      322.13      324.49      4.15 o 
   3  -1   8      150.83      149.23      1.31 o 
  -8   0   8      150.33      152.42      2.06 o 
  -7   0   8       87.87       89.30      1.31 o 
  -6   0   8      181.63      168.65      3.52 o 
  -5   0   8       29.81       28.82      0.89 o 
  -4   0   8       69.58       72.51      2.29 o 
  -3   0   8        0.71        0.84      0.23 o 
  -2   0   8      157.20      167.57      1.71 o 
  -1   0   8       72.15       68.24      0.74 o 
   0   0   8       22.24       20.55      0.51 o 
   1   0   8       73.62       76.95      1.10 o 
   2   0   8       79.66       78.67      1.14 o 
   3   0   8        7.34        8.91      0.51 o 
  -8   1   8        5.77        5.60      0.64 o 
  -7   1   8      137.36      130.79      1.66 o 
  -6   1   8       94.01       89.74      1.13 o 
  -5   1   8       15.83       17.99      0.72 o 
  -4   1   8      117.65      114.96      3.36 o 
  -3   1   8        8.89        9.72      0.39 o 
  -2   1   8      306.96      305.01      2.22 o 
  -1   1   8       32.71       32.45      0.65 o 
   0   1   8       13.89       14.07      0.48 o 
   1   1   8      180.74      171.95      1.65 o 
   2   1   8       66.04       56.00      0.96 o 
   3   1   8      152.52      149.17      1.57 o 
  -7   2   8       76.09       67.54      1.25 o 
  -6   2   8        4.61        4.59      0.39 o 
  -5   2   8       96.22       92.61      1.46 o 
  -4   2   8       90.17       88.35      1.44 o 
  -3   2   8       92.27       90.84      0.92 o 
  -2   2   8      348.17      343.75      1.97 o 
  -1   2   8       68.83       71.52      0.86 o 
   0   2   8       94.52       96.59      1.12 o 
   1   2   8        8.95        6.36      0.52 o 
   2   2   8      173.98      178.84      1.87 o 
  -7   3   8        1.83        1.17      0.33 o 
  -6   3   8       71.41       70.06      0.99 o 
  -5   3   8      249.81      240.27      3.43 o 
  -4   3   8       19.51       20.08      0.59 o 
  -3   3   8       27.28       26.15      0.64 o 
  -2   3   8       89.42       94.65      0.98 o 
  -1   3   8       44.52       47.11      0.77 o 
   0   3   8       96.04       94.29      1.19 o 
   1   3   8      274.14      268.36      1.99 o 
  -6   4   8       73.57       73.77      1.15 o 
  -5   4   8      346.56      340.55      2.12 o 
  -4   4   8       88.36       83.22      1.23 o 
  -3   4   8       55.92       56.52      0.90 o 
  -2   4   8       33.11       33.98      0.86 o 
  -1   4   8        0.43        0.50      0.34 o 
   0   4   8      233.21      244.73      1.92 o 
  -5   5   8       42.29       43.19      0.97 o 
  -4   5   8       36.83       37.45      0.94 o 
  -3   5   8       33.94       36.00      0.91 o 
  -2   5   8        1.17        0.62      0.43 o 
  -2 -10   9      230.25      216.17      2.02 o 
  -1 -10   9       46.86       44.56      0.90 o 
   0 -10   9      138.82      155.86      1.99 o 
   1 -10   9      111.82      116.45      1.72 o 
  -4  -9   9       43.98       45.09      0.91 o 
  -3  -9   9      171.45      167.42      2.32 o 
  -2  -9   9      166.22      157.42      1.51 o 
  -1  -9   9       55.76       59.97      0.90 o 
   0  -9   9       76.02       69.93      0.99 o 
   1  -9   9        5.17        5.23      0.37 o 
   2  -9   9       65.88       59.65      0.90 o 
  -5  -8   9       58.88       57.77      0.90 o 
  -4  -8   9       43.66       40.28      0.71 o 
  -3  -8   9      189.92      179.90      1.66 o 
  -2  -8   9      172.10      176.20      1.37 o 
  -1  -8   9      126.82      118.86      1.25 o 
   0  -8   9        1.38        1.86      0.31 o 
   1  -8   9        7.93        4.68      0.31 o 
   2  -8   9       25.46       29.93      0.68 o 
   3  -8   9       67.27       71.66      1.19 o 
  -5  -7   9       49.28       51.29      0.75 o 
  -4  -7   9       92.08       89.27      1.09 o 
  -3  -7   9      258.96      269.09      2.04 o 
  -2  -7   9      100.41       99.57      0.93 o 
  -1  -7   9        7.22        8.00      0.37 o 
   0  -7   9      288.00      275.72      1.89 o 
   1  -7   9      110.79      108.58      1.06 o 
   2  -7   9       42.08       45.37      0.77 o 
   3  -7   9      402.87      404.32      3.85 o 
  -6  -6   9      152.85      155.90      1.95 o 
  -5  -6   9      246.96      252.02      4.05 o 
  -4  -6   9       12.29       10.36      0.40 o 
  -3  -6   9      125.00      120.87      0.98 o 
  -2  -6   9       17.97       17.90      0.47 o 
  -1  -6   9       58.51       57.18      0.77 o 
   0  -6   9      302.79      311.73      3.24 o 
   1  -6   9        6.66        5.37      0.32 o 
   2  -6   9      932.77      941.81      8.77 o 
   3  -6   9       48.03       50.10      0.88 o 
  -7  -5   9        0.54        0.00      0.54 o 
  -6  -5   9       65.50       70.06      1.04 o 
  -5  -5   9      368.22      387.62      3.44 o 
  -4  -5   9      411.07      415.85      4.82 o 
  -3  -5   9      226.43      229.34      2.47 o 
  -2  -5   9       31.14       28.57      0.74 o 
  -1  -5   9     1737.51     1715.15      9.82 o 
   0  -5   9       13.87       12.49      0.68 o 
   1  -5   9      546.79      558.38      2.71 o 
   2  -5   9      192.62      191.22      2.73 o 
   3  -5   9       10.19       10.83      0.53 o 
  -7  -4   9       36.73       37.63      1.02 o 
  -6  -4   9       37.47       41.55      0.81 o 
  -5  -4   9        4.32        3.47      0.36 o 
  -4  -4   9      642.40      633.33      6.26 o 
  -3  -4   9       29.22       25.85      0.52 o 
  -2  -4   9      768.38      765.36      7.54 o 
  -1  -4   9       31.51       29.93      0.80 o 
   0  -4   9       16.27       13.09      0.65 o 
   1  -4   9      167.99      160.88      1.94 o 
   2  -4   9       17.21       18.04      0.60 o 
   3  -4   9        1.55        1.48      0.33 o 
  -7  -3   9       69.79       70.96      1.45 o 
  -6  -3   9        1.60        1.23      0.44 o 
  -5  -3   9      361.71      367.37      8.41 o 
  -4  -3   9      131.63      136.17      1.54 o 
  -3  -3   9      978.21     1003.09      8.57 o 
  -2  -3   9       27.13       27.23      0.73 o 
  -1  -3   9       19.76       18.52      0.67 o 
   0  -3   9      436.15      433.14      6.80 o 
   1  -3   9      339.04      340.28      6.75 o 
   2  -3   9       92.38       92.28      1.12 o 
   3  -3   9       30.86       33.22      0.79 o 
  -7  -2   9        3.35        4.17      0.56 o 
  -6  -2   9      189.19      187.95      5.80 o 
  -5  -2   9        2.15        2.37      0.38 o 
  -4  -2   9      166.88      170.31      1.46 o 
  -3  -2   9      377.30      387.09      3.48 o 
  -2  -2   9       13.57       12.60      0.45 o 
  -1  -2   9      119.16      127.71      1.47 o 
   0  -2   9      187.89      177.03      1.79 o 
   1  -2   9      371.32      363.46      5.19 o 
   2  -2   9      171.67      166.64      2.10 o 
   3  -2   9        1.47        1.09      0.35 o 
  -7  -1   9       19.02       18.34      0.94 o 
  -6  -1   9      130.00      126.51      3.38 o 
  -5  -1   9      177.87      183.61      5.51 o 
  -4  -1   9      300.52      311.30      4.57 o 
  -3  -1   9        9.41       12.16      0.51 o 
  -2  -1   9      154.52      150.70      1.85 o 
  -1  -1   9      167.72      177.90      1.74 o 
   0  -1   9      146.34      140.99      1.65 o 
   1  -1   9      384.87      386.04      5.15 o 
   2  -1   9       65.94       70.28      1.17 o 
   3  -1   9      175.41      177.25      1.90 o 
  -7   0   9       27.49       28.55      0.87 o 
  -6   0   9       89.55       88.79      1.45 o 
  -5   0   9       20.91       18.59      0.94 o 
  -4   0   9       11.94       13.64      0.61 o 
  -3   0   9       64.33       59.94      1.16 o 
  -2   0   9       23.05       25.67      0.88 o 
  -1   0   9       80.86       81.71      0.97 o 
   0   0   9      386.96      377.93      2.72 o 
   1   0   9      115.35      116.10      1.96 o 
   2   0   9       31.92       30.83      0.79 o 
  -7   1   9       45.74       47.37      1.07 o 
  -6   1   9      275.46      270.04      3.21 o 
  -5   1   9        4.32        5.68      0.63 o 
  -4   1   9      131.89      132.06      3.00 o 
  -3   1   9       32.03       36.44      0.66 o 
  -2   1   9       68.84       67.80      0.81 o 
  -1   1   9      499.65      501.95      4.13 o 
   0   1   9      413.72      411.82      2.93 o 
   1   1   9       12.94       12.58      0.64 o 
  -7   2   9      102.76      100.99      2.26 o 
  -6   2   9       65.25       66.36      1.08 o 
  -5   2   9      206.19      200.18      3.69 o 
  -4   2   9      281.11      273.23      2.27 o 
  -3   2   9       15.06       16.40      0.52 o 
  -2   2   9       62.12       60.60      1.03 o 
  -1   2   9      204.65      217.58      1.67 o 
   0   2   9        4.63        5.70      0.54 o 
   1   2   9       26.08       24.19      0.85 o 
  -6   3   9       24.06       25.05      0.76 o 
  -5   3   9       75.47       76.89      1.07 o 
  -4   3   9      132.01      140.73      1.56 o 
  -3   3   9       20.09       20.61      0.63 o 
  -2   3   9      227.10      231.86      1.98 o 
  -1   3   9       50.87       51.21      1.16 o 
   0   3   9       18.63       21.42      0.79 o 
  -5   4   9      171.32      164.11      3.44 o 
  -4   4   9        1.54        1.32      0.38 o 
  -3   4   9        5.58        5.13      0.42 o 
  -2   4   9       19.32       20.77      0.90 o 
  -3  -9  10       11.20       11.12      0.64 o 
  -2  -9  10      271.15      256.66      2.17 o 
  -1  -9  10       90.00       87.95      1.07 o 
   0  -9  10       22.27       22.88      0.59 o 
   1  -9  10       85.81       86.55      1.19 o 
  -4  -8  10       80.52       78.41      1.10 o 
  -3  -8  10       67.41       71.77      0.87 o 
  -2  -8  10      335.62      340.78      1.94 o 
  -1  -8  10        1.18        1.73      0.31 o 
   0  -8  10       57.70       61.19      0.89 o 
   1  -8  10       66.08       68.19      1.16 o 
   2  -8  10      107.92      113.56      1.22 o 
  -5  -7  10      505.66      493.59      6.28 o 
  -4  -7  10      194.21      193.06      1.51 o 
  -3  -7  10      266.67      266.07      3.34 o 
  -2  -7  10      181.82      175.97      1.64 o 
  -1  -7  10       40.97       35.99      0.68 o 
   0  -7  10      216.68      210.34      1.78 o 
   1  -7  10      134.82      148.60      2.38 o 
   2  -7  10        3.71        3.54      0.37 o 
  -6  -6  10       12.93       12.67      0.96 o 
  -5  -6  10      183.86      193.68      4.80 o 
  -4  -6  10      236.99      235.21      3.08 o 
  -3  -6  10      118.02      118.39      1.51 o 
  -2  -6  10       63.61       57.61      0.79 o 
  -1  -6  10        3.96        3.40      0.35 o 
   0  -6  10      899.89      860.03      5.14 o 
   1  -6  10       26.79       26.20      0.77 o 
   2  -6  10      175.60      181.60      1.60 o 
  -6  -5  10      289.75      299.44      6.60 o 
  -5  -5  10      205.00      213.69      2.94 o 
  -4  -5  10       46.73       46.33      0.72 o 
  -3  -5  10      113.12      119.25      1.72 o 
  -2  -5  10       15.43       15.37      0.54 o 
  -1  -5  10      215.33      216.71      2.10 o 
   0  -5  10       67.79       68.98      0.96 o 
   1  -5  10      275.68      265.04      2.78 o 
   2  -5  10       33.92       36.74      0.81 o 
  -7  -4  10        0.50        0.14      0.65 o 
  -6  -4  10       10.03       10.26      0.60 o 
  -5  -4  10      115.02      114.97      2.28 o 
  -4  -4  10      113.07      113.48      2.45 o 
  -3  -4  10        1.18        1.29      0.29 o 
  -2  -4  10       48.79       49.85      0.88 o 
  -1  -4  10       10.19        9.55      0.54 o 
   0  -4  10      274.93      263.71      2.65 o 
   1  -4  10       29.26       29.05      0.90 o 
   2  -4  10        6.64        6.06      0.54 o 
  -7  -3  10       41.56       41.26      1.20 o 
  -6  -3  10        3.75        5.09      0.56 o 
  -5  -3  10      128.26      129.33      4.14 o 
  -4  -3  10       46.42       51.52      0.77 o 
  -3  -3  10      456.87      457.64      3.47 o 
  -2  -3  10       88.77       91.78      1.11 o 
  -1  -3  10      426.15      421.81      4.37 o 
   0  -3  10       73.97       70.02      1.26 o 
   1  -3  10        5.32        6.10      0.56 o 
   2  -3  10      319.93      315.84      4.34 o 
  -7  -2  10       18.52       19.19      0.92 o 
  -6  -2  10       32.02       33.02      1.07 o 
  -5  -2  10       58.84       66.20      2.01 o 
  -4  -2  10      228.97      246.31      2.69 o 
  -3  -2  10       22.22       21.06      0.90 o 
  -2  -2  10        4.99        5.43      0.41 o 
  -1  -2  10      553.71      546.58      4.38 o 
   0  -2  10       30.54       34.17      0.94 o 
   1  -2  10      234.45      218.12      2.23 o 
   2  -2  10       72.35       67.37      1.19 o 
  -7  -1  10      149.43      142.03      2.93 o 
  -6  -1  10      299.10      286.87      5.49 o 
  -5  -1  10      138.79      150.86      7.57 o 
  -4  -1  10      107.85      107.94      2.81 o 
  -3  -1  10       81.73       90.20      1.66 o 
  -2  -1  10      481.88      475.96      9.16 o 
  -1  -1  10        2.83        1.90      0.41 o 
   0  -1  10       22.39       23.36      0.84 o 
   1  -1  10      200.59      192.84      2.15 o 
  -7   0  10       69.25       66.94      1.74 o 
  -6   0  10      240.82      233.32      6.02 o 
  -5   0  10      196.48      184.35      2.52 o 
  -4   0  10       70.22       64.19      1.59 o 
  -3   0  10      138.87      133.50      1.85 o 
  -2   0  10      156.45      165.45      2.14 o 
  -1   0  10      214.10      212.98      2.53 o 
   0   0  10      114.11      113.41      1.65 o 
   1   0  10       33.14       32.57      1.04 o 
  -6   1  10      184.61      181.50      2.71 o 
  -5   1  10       13.07       10.15      0.83 o 
  -4   1  10       12.87       11.32      0.68 o 
  -3   1  10       44.59       45.25      0.77 o 
  -2   1  10       42.15       43.78      0.92 o 
  -1   1  10      137.64      138.38      1.55 o 
   0   1  10       33.76       35.17      1.05 o 
  -6   2  10       52.66       53.87      1.06 o 
  -5   2  10        6.13        5.93      0.48 o 
  -4   2  10       39.80       39.02      1.03 o 
  -3   2  10       10.80       12.15      0.60 o 
  -2   2  10       10.26        9.42      0.56 o 
  -1   2  10      253.70      260.25      3.14 o 
  -4   3  10      171.69      178.12      2.17 o 
  -3   3  10        6.14        6.97      0.59 o 
  -1  -9  11      203.94      204.93      1.91 o 
  -3  -8  11       14.79       19.88      0.61 o 
  -2  -8  11      119.25      113.96      1.21 o 
  -1  -8  11       43.42       41.68      0.79 o 
   0  -8  11       60.76       52.80      0.95 o 
  -4  -7  11      122.75      131.74      2.57 o 
  -3  -7  11       25.11       25.40      0.59 o 
  -2  -7  11        7.39        9.63      0.44 o 
  -1  -7  11       20.22       22.46      0.68 o 
   0  -7  11       10.77       10.73      0.54 o 
   1  -7  11       87.91       90.73      1.37 o 
  -5  -6  11      246.46      260.87      7.73 o 
  -4  -6  11       65.19       65.55      1.30 o 
  -3  -6  11       11.28       10.61      0.47 o 
  -2  -6  11      152.04      146.72      1.63 o 
  -1  -6  11       43.84       41.08      1.01 o 
   0  -6  11      263.94      267.74      3.75 o 
   1  -6  11       98.72       96.79      1.39 o 
  -6  -5  11        0.97        1.14      0.44 o 
  -5  -5  11      140.14      149.63      3.43 o 
  -4  -5  11       33.88       34.59      0.74 o 
  -3  -5  11        5.23        6.64      0.42 o 
  -2  -5  11       34.79       36.90      0.84 o 
  -1  -5  11       58.63       60.28      1.04 o 
   0  -5  11      449.69      430.73      3.57 o 
   1  -5  11      220.21      214.85      5.60 o 
  -6  -4  11       95.46       99.05      2.94 o 
  -5  -4  11       48.99       53.61      1.64 o 
  -4  -4  11        2.73        3.77      0.41 o 
  -3  -4  11      466.53      481.26      7.33 o 
  -2  -4  11      161.10      160.44      1.87 o 
  -1  -4  11       70.93       75.01      1.25 o 
   0  -4  11      333.62      318.45      2.67 o 
   1  -4  11       58.28       56.63      1.28 o 
  -6  -3  11      108.44      103.96      4.27 o 
  -5  -3  11        8.29        8.46      0.62 o 
  -4  -3  11      154.89      163.08      2.29 o 
  -3  -3  11      356.93      358.99      2.55 o 
  -2  -3  11       19.36       19.18      0.68 o 
  -1  -3  11       51.66       49.54      1.13 o 
   0  -3  11       74.29       70.73      1.35 o 
   1  -3  11       11.91       10.91      0.74 o 
  -6  -2  11       30.85       30.11      1.24 o 
  -5  -2  11       64.33       72.81      2.17 o 
  -4  -2  11       59.36       61.02      1.06 o 
  -3  -2  11      139.66      138.46      2.19 o 
  -2  -2  11      245.99      258.94      3.92 o 
  -1  -2  11      292.61      276.57      2.95 o 
   0  -2  11        5.28        5.10      0.74 o 
   1  -2  11       80.79       80.40      1.51 o 
  -6  -1  11       36.59       38.38      1.92 o 
  -5  -1  11      102.77      106.24      2.84 o 
  -4  -1  11        2.46        2.99      0.54 o 
  -3  -1  11       80.17       74.39      1.34 o 
  -2  -1  11       13.16       11.17      0.68 o 
  -1  -1  11       31.13       31.96      0.98 o 
   0  -1  11       46.11       43.75      1.13 o 
  -6   0  11       64.62       71.02      2.58 o 
  -5   0  11       36.06       32.23      1.28 o 
  -4   0  11        0.42        0.93      0.40 o 
  -3   0  11      226.11      219.98      2.06 o 
  -2   0  11       52.91       55.42      1.23 o 
  -1   0  11      193.65      195.28      4.89 o 
  -5   1  11        2.28        3.29      0.50 o 
  -4   1  11        2.39        2.58      0.47 o 
  -3   1  11       18.28       19.03      0.71 o 
  -2   1  11      124.31      126.88      1.82 o 
  -3  -7  12        1.49        2.70      0.36 o 
  -2  -7  12       18.87       22.47      0.63 o 
  -1  -7  12      171.12      167.99      2.71 o 
  -4  -6  12      299.48      299.22      6.36 o 
  -3  -6  12        9.27        9.22      0.57 o 
  -2  -6  12      147.00      149.09      3.30 o 
  -1  -6  12       70.53       71.77      1.08 o 
   0  -6  12       66.77       62.98      1.18 o 
  -5  -5  12       90.66       96.90      3.24 o 
  -4  -5  12        0.54        0.74      0.34 o 
  -3  -5  12        5.47        5.67      0.68 o 
  -2  -5  12      361.51      356.85      6.73 o 
  -1  -5  12       26.75       27.37      0.82 o 
   0  -5  12      103.26      103.62      2.21 o 
  -5  -4  12       57.38       64.99      2.84 o 
  -4  -4  12        0.53        0.74      0.42 o 
  -3  -4  12      185.04      191.59      3.23 o 
  -2  -4  12       84.98       83.04      2.21 o 
  -1  -4  12       67.83       67.35      1.28 o 
   0  -4  12       25.77       24.08      0.95 o 
  -5  -3  12       47.43       50.12      3.08 o 
  -4  -3  12       48.30       53.94      1.29 o 
  -3  -3  12       58.14       56.20      1.17 o 
  -2  -3  12      137.21      135.21      3.05 o 
  -1  -3  12        0.55        0.95      0.39 o 
  -5  -2  12       79.97       86.08      2.62 o 
  -4  -2  12      106.99      113.91      2.62 o 
  -3  -2  12      273.49      271.68      6.44 o 
  -2  -2  12      109.92      115.20      1.67 o 
  -1  -2  12       17.38       17.94      0.85 o 
  -4  -1  12        7.90        9.97      1.08 o 
  -3  -1  12      173.53      184.40      4.82 o 
  -2  -1  12       99.95       96.38      1.37 o 
                                                 
